# Supplementary material for: Marine plankton show threshold extinction response to Neogene climate change
Source: Nat Commun. 2020 Oct 22;11:5069. doi: 10.1038/s41467-020-18879-7 (PMC7582175; doi:10.1038/s41467-020-18879-7)
Supplement: Supplementary file 5 — Supplementary Data 1 [file 41467_2020_18879_MOESM5_ESM.xlsx]

## Sheet: EEP results
Sample age (Ma)	Within-sample species richness	Range-through species richness	Extrapolated species richness	Standard error on extrapolated richness	Evenness (Pielou's equitability index)	Sample coverage	Specimens at species, genus, and family level	Specimens at species-level
0.00111259	331	NA (same as within-sample)*	423.02	25.706	0.8311	0.9748	5849	3569
0.7	379	438*	476.057	25.764	0.8495	0.97	6339	3368
1.19723	355	488*	485.854	31.827	0.8717	0.9491	5336	2355
1.72303	353	518	472.977	28.707	0.8683	0.9443	5006	2190
2.28102	351	541	475.388	30.572	0.8718	0.946	4426	2165
2.71827	371	569	493.405	30.348	0.8682	0.9546	5144	2534
3.13387	376	573	519.961	31.997	0.8556	0.9338	4597	2144
3.84623	384	561	522.048	30.593	0.8298	0.9362	5240	2226
4.76317	331	546	487.178	37.743	0.8324	0.9426	4750	2177
5.79296	369	551	528.961	35.873	0.8372	0.9369	5070	2248
6.73265	374	530	498.408	28.54	0.8461	0.9476	4877	2518
7.4465	337	502*	528.438	44.826	0.8254	0.9411	5208	2327
8.19671	340	440*	418.388	19.806	0.8111	0.9596	6160	2649
10.276	345	NA (same as within-sample)*	460.24	27.756	0.7935	0.9571	5288	2841
		*value is likely an underestimate due to edge effects of range-through operation
