# Supplementary material for: Marine plankton show threshold extinction response to Neogene climate change
Source: Nat Commun. 2020 Oct 22;11:5069. doi: 10.1038/s41467-020-18879-7 (PMC7582175; doi:10.1038/s41467-020-18879-7)
Supplement: Supplementary file 6 — Supplementary Data 2 [file 41467_2020_18879_MOESM6_ESM.xlsx]

## Sheet: Literature review
Source	Number of species reported	Time interval	Geographic coverage	Type of data	Reference
NSB	162	10 Ma to recent	all oceans; -20 to 20 latitude	compilation of IODP/ODP/DSDP expedition data	Renaudie, J., Lazarus, D. & Diver, P. NSB (Neptune Sandbox Berlin): An expanded and improved database of marine planktonic microfossil data and deep-sea stratigraphy. Palaeontol. Electron. 23, a11 (2020).
NSB	47-79	1 my time bins, 10 Ma to recent	Pacific Ocean; -20 to 20 latitude	compilation of IODP/ODP/DSDP expedition data	Renaudie, J., Lazarus, D. & Diver, P. NSB (Neptune Sandbox Berlin): An expanded and improved database of marine planktonic microfossil data and deep-sea stratigraphy. Palaeontol. Electron. 23, a11 (2020).
WoRMS	417	Recent	global	World Register of Marine Species database	Lazarus D. (2020). WoRMS Polycystina: World List of Polycystina (Radiolaria) (version 2019-03-05). In: Species 2000 & ITIS Catalogue of Life, [2020-01-10] Beta (Roskov Y.; Ower G.; Orrell T.; Nicolson D.; Bailly N.; Kirk P.M.; Bourgoin T.; DeWalt R.E.; Decock W.; Nieukerken E. van; Penev L.; eds.). Digital resource at www.catalogueoflife.org/col. Species 2000: Naturalis, Leiden, the Netherlands. …
radiolaria.org	685	Phanerozoic	global	Online database with list of species, synonyms, descriptions, and photos; curated by Jane K. Dolven and Hans Skjerpen	Dolven, J. K., & Skjerpen, H. A. An online micropaleontology database: Radiolaria. org. Swiss Journal of Geosciences 63-66 (2006). doi: 10.1007/s00015-006-0602-5
Boltovskoy and Correa (2017)	307	Recent	global	Lliterature synthesis of surface sediment and plankton tow data	Boltovskoy, D. & Correa, N. Planktonic equatorial diversity troughs: Fact or artifact? Latitudinal diversity gradients in Radiolaria. Ecology 98, 112–124 (2017).
Kamikuri (2009)	115	17 Ma - recent	eastern equatorial Pacific (ODP Sites ﻿845 and 1241)	Primary data generation from sediment cores; analysed for biostratigraphy and evolutionary rates	Kamikuri, S.I., Motoyama, I., Nishi, H. & Iwai, M. Neogene Radiolarian Biostratigraphy and Faunal Evolution Rates in the Eastern Equatorial Pacific ODP Sites 845 and 1241. Acta Palaeontol. Pol. 54, 713–742 (2009).
Sandoval et al. (2017)	90-105	late-mid Miocene to Pleistocene	eastern equatorial Pacific (IODP Sites U1381 and U1414)	Primary data generation from sediment cores; analysed for paleoceanographic reconstruction	Sandoval, M. I., Boltovskoy, D., Baxter, A. T. & Baumgartner, P. O. Neogene paleoceanography of the eastern equatorial Pacific based on the radiolarian record of IODP drill sites off Costa Rica. Geochemistry, Geophys. Geosystems 1–26 (2017). doi:10.1002/2016GC006679
Nigrini and Sanfilippo (2001)	150	Cenozoic	Low-mid latitudes	Catalog of species used as biostritigraphic markers for mid and low latitudes	Nigrini, C. and Sanfilippo, A. Cenozoic radiolarian stratigraphy for low and middle latitudes with descriptions of biomarkers and stratigraphically useful species, ODP Tech. Note, 27 [Online] (2001).
Takahashi and Honjo (1991)	357	Recent	Low-mid latitudes	Primary data generation from sediment flux and core top samples	Takahashi, K. & Honjo, S. Radiolaria: flux, ecology, and taxonomy in the Pacific and Atlantic. Woods Hole Oceanographic Institution Ocean Biocoenosis Series 3, 1-310 (1991). doi:10.1575/1912/408
