# Supplementary material for: Marine plankton show threshold extinction response to Neogene climate change
Source: Nat Commun. 2020 Oct 22;11:5069. doi: 10.1038/s41467-020-18879-7 (PMC7582175; doi:10.1038/s41467-020-18879-7)
Supplement: Supplementary file 7 — Supplementary Data 3 [file 41467_2020_18879_MOESM7_ESM.xlsx]

## Sheet: Extinction versus extirpation
PART A. Absolute number of extinctions and extirpations
	Cosmopolitan extinctions	SO endemic extinctions	Range restricted to low latitude	Migrations to low latitude	Sum
0-1 Ma	7	22	8	0	37
1-2 Ma	2	13	7	1	23
2-3 Ma	1	18	4	0	23
3-4 Ma	1	14	7	0	22
4-5 Ma	6	35	17	1	59
5-6 Ma	0	4	2	0	6
6-7 Ma	0	11	3	1	15
7-8 Ma	0	2	0	2	4
8-9 Ma	0	14	6	3	23
9-10 Ma	0	16	1	4	21
Totals	17	149	55	12	233
PART B. Extinctions and extirpations as a percent of SO range-through species richness
	Cosmopolitan extinctions	SO endemic extinctions	Range restricted to low latitude	Migrations to low latitude	Sum
0-1 Ma	3.46535	10.8911	3.9604	0	18.3168
1-2 Ma	0.917431	5.9633	3.21101	0.458716	10.5505
2-3 Ma	0.416667	7.5	1.66667	0	9.58333
3-4 Ma	0.384615	5.38462	2.69231	0	8.46154
4-5 Ma	1.93548	11.2903	5.48387	0.322581	19.0323
5-6 Ma	0	1.37457	0.687285	0	2.06186
6-7 Ma	0	3.60656	0.983607	0.327869	4.91803
7-8 Ma	0	0.682594	0	0.682594	1.36519
8-9 Ma	0	4.65116	1.99336	0.996678	7.6412
9-10 Ma	0	5.19481	0.324675	1.2987	6.81818
PART C. Lists of last occurrence datums (LADs) for Southern Ocean species in each 1 million-year time bin
LAD between 1 and 0.5 Ma	LAD between 1 and 2 Ma	LAD between 2 and 3 Ma	LAD between 3-4 Ma	LAD between 4-5 Ma	LAD between 5 and 6 Ma	LAD between 6 and 7 Ma	LAD between 7 and 8 Ma	LAD between 8 and 9 Ma	LAD between 10 Ma and 9 Ma
Acrosphaera australis	Arachnocorallium cerebellum	Actinomma campilacantha	Acrosphaera murrayana	Acrosphaera cuniculiauris	Actinomma eldredgei	Artobotrys biaurita	Acanthosphaera actinota	Acrosphaera cyrtodon	Artostrobus? oganeae
Acrosphaera labrata	Botryostrobus bramlettei	Actinomma livae?	Actinomma? nigriniae	Actinomma golownini	Saccospyris? victoria	Botryopyle dionisii	Excentrosphaerella sphaeroconcha	Actinomma magnifenestra	Artostrobus? semazen
Antarctissa ballista	Cenosphaera elysia	Antarctissa deflandrei	Lonchosphaera shackletoni	Excentrodiscus planangulus	Cenosphaera? spK	Ceratocyrtis cucullaris	Neosemantis bjoerklundi mimicus	Archipilium orthopterum	Carposphaera subbotinae
Anthocyrtella kruegeri	Ceratocyrtis robustus	Arachnocorallium stilla	Archiscenium quadrispinum	Pentactinosphaera codonia	Cornutella clathrata	Circodiscus ellipticus	Theocorythium trachelium	Botryostrobus exstructus	Ceratocyrtis? ringisstola
Ceratocyrtis mashae	Cycladophora conica	Archipilium macropus	Artostrobus pretabulatus	Actinomma telarania	Larcopyle eccentricum	Collosphaera macropora		Carpocanium pulchrum	Ceratocyrtis stoermeri
Collosphaera reynoldsi	Dictyophimus macropterus	Botryopyle cribosa	Carposphaera? annikae	Amphiplecta tripleura	Pterocanium praetextum eucolpium	Didymocyrtis laticonus		Collosphaera? pyloma	Diartus hughesi
Cycladophora pliocenica	Haliometta miocenica	Ceratospyris borealis	Ceratocyrtis? arthuri	Amphirhopalum ypsilon		Dorcadospyris alata		Cycladophora rosetta	Drymosphaera? pseudosagenoscena
Cyrtocapsella robusta	Haliomma macrodoras	Collosphaerid spD	Clathrocanium coarctatum	Amphymenium challengerae		Giraffospyris circumflexa		Didymocyrtis violina	Genetrix petrushevskayae
Dendrospyris haysi	Lamprocyclas hannai	Dendrospyris rhodospyroides	Dictyocoryne truncatum	Anomalocantha dentata		Gorgospyris quinquespine		Gondwanaria clarae	Liriospyris elevata
Druppatractus hastatus	Larcopyle polyacantha amplissima	Desmospyris? spH cf D.spongiosa	Dictyophimus archipilium	Antarctissa robusta		Hexastylus triaxonius		Hexacontium? cooki	Lithomelissa ehrenbergi
Eucyrtidium calvertense	Larcospira quadrangula	Gondwanaria deflandrei	Eucyrtidium inflatum	Anthocyrtella callospima		Lamprocyclas? spE		Hexalonche? spJ	Lithomelissa mitra
Eucyrtidium cienkowskii	Pentactinosphaera hokurikuensis	Gondwanaria japonica	Syscioscenium? wabisabi	Anthocyrtidium ehrenbergi		Lampromitra spE		Liriospyris mutuaria	Lychnocanium spB
Eucyrtidium pseudoinflatum	Phormostichoartus fistula	Helotholus haysi	Neosemantis distephanus	Artobotrys auriculaleporis		Lithomelissa sphaerocephalis		Lithomelissa brevispicula	Lophophaena? neuma
Helotholus praevema	Protocystis micropelecus	Hexalonche aristarchi	Porospathis holostoma	Artostrobus quadriporus		Lophocyrtis milowi		Lithomelissa cheni	Phormacantha garbela
Helotholus vema	Pseudodictyophimus ignatius	Larcopyle peregrinator	Protocystis tritonis	Botryopera chippewa		Peridium tortonianicum		Lophophaena macrencephala	Euscenarium funakawai
Lamprotripus mawsoni	Schizodiscus spatangus	Conchellium capsula	Protoscenium? sp18	Botryopyle? spA				Lophophaena undulatum	Plagoniid spP
Larcopyle hayesi	Cryptolarnacium pauliani	Antarctissa evanida	Stichocorys peregrina	Cadium bullatum				Lophophaena leberu	Siphostichoartus corona
Larcopyle polyacantha titan	Stylacontarium acquilonius	Botryopera vavato	Stylodictya ocellata	Cantharospyris platybursa				Lophophaena amictoria	Spongaster cruciferus
Larcopyle titan	Stylosphaera angelina	Lophophaena pileata	Phormospyris punnulis	Ceratocyrtis morawanensis				Lophophaena thaumasia	Triospyrid spC
Lophospyris pentagona	Tetraspyris tetracorethra	Pseudodictyophimus tanythorax	Triospyrid groupJ	Clathrocorys murrayi				Neosemantis distephanus	Ceratospyris clinamen
Lychnocanium grande	Thecosphaera miocenica	Siphostichoartus jahnae	Ceratospyris clarki	Clathromitra? lemi				Plectacantha cresmatoplegma	Arachnocorallium? pyroensis
Pentapylonium implicatum	Thecosphaera sanfilippoae	Spongodiscid groupG	Tripophaenoscenium laimingi	Corythospyris jubata				Stylosphaera minor
Antarctissa kjelli	Platybursa harpoi	Dendrospyris? jobstae		Cycladophora campanula				Tholospyris cortinisca
Lophophaena? globeacuculla				Cycladophora cosma
Botryopera piperata				Cycladophora spongothorax
Plannapus mauricei				Cyrtocapsella tetrapera
Siphonosphaera vesuvius				Cystophormis ob
Sphaeropyle robusta				Dendrospyris megalocephalis
Spirocyrtis? hollisi				Dendrospyris? sakaii
Spongodiscid spA				Dictyophimus splendens
Stauroxiphos communis				Excentrodiscus japonicus
Stylatractus santaennae				Heliodiscus asteriscus
Protoscenium pantarhei				Hexacontium laevigatum
Thecosphaera pseudojaponica				Lamprocyclas aegles
Theocorys redondoensis				Lamprocyclas maritalis
Triceraspyris coronata				Larcopyle augusti
Velicucullus altus				Larcopyle nebulum
				Lithomelissa stigi
				Lophophaena simplex
				Lychnocanium conica
				Lychnocanium sphaerothorax
				Phormospyris scaphipes
				Phormostichoartus corbula
				Phormostichoartus ashbyi
				Botryopera? daleki
				Botryopera? gibbera
				Lithomelissa vespa
				Plagoniid sp8
				Plannapus hornibrooki
				Plannapus microcephalus
				Pterocanium korotnevi
				Pterocanium praetextum praetextum
				Siphonosphaera magnisphaera
				Spirocyrtis subscalaris
				Spongaster tetras
				Stylatractid groupA
				Theocorys veneris
				Phormospyris loliguncula
				Dorcadospyris kennetti
