# Supplementary material for: Marine plankton show threshold extinction response to Neogene climate change
Source: Nat Commun. 2020 Oct 22;11:5069. doi: 10.1038/s41467-020-18879-7 (PMC7582175; doi:10.1038/s41467-020-18879-7)
Supplement: Supplementary file 8 — Supplementary Data 4 [file 41467_2020_18879_MOESM8_ESM.xlsx]

## Sheet: EEP species list
Species	Mean abundance	Maximum abundance	Minimum abundance	Abundance standard deviation
Acanthodesmia micropora	24.7143	125	1	31.5044
Acanthosphaera actinota	0.285714	2	0	0.61125
Acanthosphaera actinota cf	0.642857	3	0	1.00821
Acanthosphaera insignis	0.0714286	1	0	0.267261
Acanthosphaera tunis	0.285714	2	0	0.61125
Acrobotrissa cribrosa	31.4286	63	3	18.1562
Acrobotrissa cribrosa cf	4.28571	17	0	4.9057
Acrobotrys chelinobotrys	5.21429	34	0	9.83853
Acrobotrys disolenia	16.5714	55	0	13.8326
Acrobotrys teralans	2.92857	14	0	4.56516
Acrobotrys tritubus	2.42857	16	0	4.89449
Acrosphaera arktios	0.0714286	1	0	0.267261
Acrosphaera circumtexta	0.571429	2	0	0.851631
Acrosphaera cuniculiauris	0.142857	1	0	0.363137
Acrosphaera cyrtodon	0.428571	3	0	1.08941
Acrosphaera cyrtodon cf	3.28571	16	0	4.64805
Acrosphaera cyrtodon cf sp 2	0.642857	4	0	1.21574
Acrosphaera inflata	0.0714286	1	0	0.267261
Acrosphaera labrata	0.0714286	1	0	0.267261
Acrosphaera lappacea	0.142857	1	0	0.363137
Acrosphaera murrayana	4.35714	11	1	2.84489
Acrosphaera murrayana smooth form	3.5	36	0	9.48481
Acrosphaera spinosa	6.07143	21	0	6.63863
Acrosphaera spinosa fasciculopora	1	6	0	1.6641
Actinomma antarcticum cf	5.14286	21	0	5.81586
Actinomma boreale	1	4	0	1.1767
Actinomma boreale cf	0.785714	6	0	1.71772
Actinomma leptoderma	3	18	0	4.91466
Actinomma leptoderma longispina	0.285714	1	0	0.468807
Actinomma medianum cf	0.142857	1	0	0.363137
Actinomma medianum cf sp 2	0.142857	2	0	0.534522
Albatrossidium minzok	0.0714286	1	0	0.267261
Amphimelissa setosa cf	4.28571	20	0	5.78364
Amphiplecta acrostoma	1.5	4	0	1.28602
Amphirhopalum ypsilon	4.35714	19	0	5.96924
Amphisphaera cristata cf sp 1	2.07143	6	0	2.12908
Amphisphaera sp D Kamikuri	0.214286	1	0	0.425815
Amphispyris roggentheni	0.142857	2	0	0.534522
Amphistylus angelinus sensu Kamikuri	0.428571	4	0	1.15787
Amphistylus polistylus	0.0714286	1	0	0.267261
Amphymenium amphistylium	0.714286	6	0	1.5898
Androspyris anthropiscus	0.214286	1	0	0.425815
Anomalacantha dentata	0.142857	1	0	0.363137
Anthocyrtella callospima	0.571429	3	0	0.851631
Anthocyrtella callospima cf	0.214286	2	0	0.578934
Anthocyrtidium angulare	1.42857	4	0	1.34246
Anthocyrtidium ehrenbergii	2.57143	19	0	5.52914
Anthocyrtidium euryclathrum	0.642857	5	0	1.33631
Anthocyrtidium jenghisi	0.0714286	1	0	0.267261
Anthocyrtidium ophirense	7.85714	20	0	6.23707
Anthocyrtidium pliocenica	1.78571	8	0	2.51698
Anthocyrtidium pliocenica cf	0.571429	4	0	1.2225
Anthocyrtidium prolatum	0.285714	3	0	0.82542
Anthocyrtidium sp 1	0.214286	3	0	0.801784
Anthocyrtidium sp 2	0.285714	2	0	0.61125
Anthocyrtidium zanguebaricum	5.28571	15	0	4.35764
Arachnocorallium calvata	3.92857	15	1	3.70995
Arachnocorallium calvata cf	2	16	0	4.4893
Arachnocorallium stilla	0.142857	1	0	0.363137
Arachnocorys circumtexta	2.71429	12	0	3.60403
Arachnocorys circumtexta cf	0.142857	1	0	0.363137
Arachnocorys pentacantha cf sp 1	13.5714	104	0	32.6984
Arachnocorys pentacantha cf sp 3	4.64286	18	0	5.99496
Arachnocorys ? sp 1	0.0714286	1	0	0.267261
Arachnocorys ? sp 2/3	0.357143	2	0	0.633324
Arachnocorys ? sp 4	0.642857	3	0	1.00821
Archipilium macropus	0.214286	1	0	0.425815
Archipilium orthopterum	1.57143	7	0	2.13809
Artobotrys borealis	0.785714	4	0	1.3114
Artopilium undulatum	1.28571	4	0	1.54066
Artostrobus annulatus	1.42857	5	0	1.65084
Artostrobus joergenseni	3.28571	13	0	3.17269
Artostrobus pretabulatus	1.85714	5	0	1.74784
Botryocyrtis elongatum	3.14286	16	0	5.00549
Botryocyrtis scutum	59.6429	171	14	39.8972
Botryostrobus aquilonaris	5.35714	21	0	6.20926
Botryostrobus auritus australis	10.0714	26	0	8.15677
Botryostrobus bramlettei	26	52	2	15.5217
Botryostrobus joides	0.214286	2	0	0.578934
Callimitra carolotae	0.642857	4	0	1.27745
Callimitra sharonae	1.07143	5	0	1.43925
Callimitra sp 1	0.357143	5	0	1.33631
Callimitra sp 2	0.0714286	1	0	0.267261
Callimitra sp 3	0.0714286	1	0	0.267261
Calocyclas monumentum	1.78571	5	0	1.71772
Calocycletta caepa	0.357143	5	0	1.33631
Calocycletta robusta	0.142857	1	0	0.363137
Calocycletta sp 1	0.0714286	1	0	0.267261
Calocycletta sp 2	0.0714286	1	0	0.267261
Calocycletta virginis	0.142857	1	0	0.363137
Cantharospyris platybursa	0.214286	2	0	0.578934
Carpocanistrum acutidentatum	4.71429	40	0	10.5132
Carpocanistrum cephalum	4.14286	11	0	4.34754
Carpocanistrum coronatum	3.78571	8	0	2.69411
Carpocanistrum favosum	6.07143	14	0	4.39343
Carpocanistrum flosculum	8.07143	21	1	6.01874
Carpocanistrum flosculum cf	2.07143	9	0	3.22166
Carpocanistrum nigriniae	0.785714	5	0	1.42389
Carpocanium kinugasense	0.142857	1	0	0.363137
Carpocanium ? uberex	0.0714286	1	0	0.267261
Carpocanopsis cristatum	1.35714	4	0	1.21574
Carpocanopsis sp 1	0.428571	6	0	1.60357
Carposphaera acanthophora	0.0714286	1	0	0.267261
Carposphaera annikae	1.14286	8	0	2.17882
Carposphaera annikae cf	0.0714286	1	0	0.267261
Carposphaera raiai	0.0714286	1	0	0.267261
Cenosphaera sp 2	1.14286	5	0	1.46009
Cenosphaera sp B Kamikuri	0.214286	2	0	0.578934
Centrobotrys petrushevskayae	0.0714286	1	0	0.267261
Centrobotrys thermophila	26.8571	58	9	13.4099
Ceratocyrtis cantharoides	0.142857	1	0	0.363137
Ceratocyrtis cucullaris	0.0714286	1	0	0.267261
Ceratocyrtis histricosa	1.57143	4	0	1.60357
Ceratocyrtis sp 1	0.142857	1	0	0.363137
Ceratocyrtis sp 10	3.85714	18	0	6.52636
Ceratocyrtis sp 10 cf	0.214286	2	0	0.578934
Ceratocyrtis sp 11	0.214286	2	0	0.578934
Ceratocyrtis sp 2	6.71429	16	0	4.77862
Ceratocyrtis sp 5	0.285714	2	0	0.61125
Ceratocyrtis sp 5 cf	0.642857	4	0	1.08182
Ceratocyrtis sp 6	2.64286	15	0	3.95372
Ceratocyrtis sp 7 cf	0.714286	4	0	1.43734
Ceratocyrtis sp 8	4.92857	19	0	6.62703
Ceratocyrtis sp 9	1	5	0	1.61722
Ceratospyris borealis	3.14286	11	0	3.52698
Ceratospyris laventaensis	0.571429	6	0	1.60357
Chitascenium cranites	3.57143	9	0	2.70937
Circodiscus amphitrites	0.142857	1	0	0.363137
Circodiscus microporus	1.64286	7	0	2.40535
Circodiscus pseudomicroporus	0.0714286	1	0	0.267261
Circodiscus sp 1	0.214286	2	0	0.578934
Cladococcus abietinus	0.214286	1	0	0.425815
Cladococcus cervicornis	0.428571	2	0	0.755929
Cladococcus pinetum	0.142857	2	0	0.534522
Cladococcus sp 1	1.28571	5	0	1.77281
Cladococcus sp 2	0.142857	1	0	0.363137
Cladococcus viminalis	0.142857	2	0	0.534522
Cladoscenium ancoratum	4.85714	10	0	3.00914
Cladoscenium tricolpium	1	4	0	1.35873
Cladoscenium tricolpium cf	1.28571	5	0	1.38278
Clathrocanium coarctatum	2.21429	8	0	2.48623
Clathrocanium coarctatum cf	2.42857	24	0	6.55995
Clathrocanium insectum	0.857143	4	0	1.23146
Clathrocanium insectum cf	0.142857	2	0	0.534522
Clathrocorys sugiyamai	0.357143	3	0	0.841897
Clathrocorys teuscheri	0.928571	5	0	1.49174
Clathromitra lemi	0.0714286	1	0	0.267261
Clathrosphaera arachnoides	0.0714286	1	0	0.267261
Collosphaera brattstroemi	0.285714	3	0	0.82542
Collosphaera huxleyi	6.21429	47	0	12.2423
Collosphaera huxleyi/macropora	2.78571	21	0	5.57713
Collosphaera macropora	10	83	0	22.8473
Collosphaera macropora cf sp 2	0.285714	2	0	0.61125
Collosphaera planca	1.85714	10	0	3.13435
Collosphaera polygona	5.35714	28	0	8.93228
Collosphaera reynoldsi	2.85714	16	0	4.34754
Collosphaera tuberosa cf	1.35714	9	0	2.7346
Cornutella profunda	63.5714	103	46	16.1851
Corythomelissa horrida	0.5	2	0	0.650444
Corythospyris fiscella	3.14286	10	0	2.79717
Corythospyris reuschi	9.35714	29	0	10.9165
Corythospyris stapedius	24.2857	52	0	19.4281
Corythospyris ? sp 1	2.78571	9	0	3.16662
Corythospyris ? sp 2	0.5	2	0	0.759555
Corythospyris ? sp 3	1.21429	6	0	1.96815
Cycladophora bicornis	2.42857	6	0	2.02729
Cycladophora bicornis cf	0.428571	2	0	0.755929
Cycladophora cabrilloensis	4.42857	15	0	5.18451
Cycladophora conica	4.21429	15	1	3.55568
Cycladophora cornutoides	2.07143	6	0	2.05555
Cycladophora cosma	5.14286	14	0	3.91952
Cycladophora davisiana	8.35714	83	0	22.0161
Cyclampterium tanythorax	0.0714286	1	0	0.267261
Cyrtocapsella japonica	9.35714	124	0	33.0096
Cyrtocapsella sp 1	1.14286	7	0	1.9945
Cyrtocapsella tetrapera	0.285714	2	0	0.61125
Cyrtopera aglaolampa	0.357143	1	0	0.497245
Cyrtopera languncula	0.357143	3	0	0.841897
Dendrospyris pododendros	0.0714286	1	0	0.267261
Dendrospyris sp 1	0.928571	5	0	1.54244
Dendrospyris sp 2	0.142857	2	0	0.534522
Dendrospyris sp A Kamikuri	2.5	16	0	4.7353
Dendrospyris stabilis	17.9286	26	14	4.30499
Dendrospyris stabilis cf	0.857143	4	0	1.40642
Dendrospyris suganoi cf	1.07143	4	0	1.38477
Diartus hughesi	3.07143	37	0	9.8016
Diartus petterssoni	0.714286	9	0	2.39963
Dictyocodon palladius	0.0714286	1	0	0.267261
Dictyocoryne profunda	20.4286	46	7	11.8433
Dictyocoryne truncatum	6.64286	21	0	7.47928
Dictyophimus archipilium	0.428571	3	0	0.937614
Dictyophimus crisiae	3.07143	12	0	3.60479
Dictyophimus hirundo	1	5	0	1.6641
Dictyophimus killmari	22.5714	37	12	8.24355
Dictyophimus killmari cf	0.714286	10	0	2.67261
Dictyophimus killmari cf sp 2	5.92857	20	0	5.62227
Dictyophimus kiwi	0.142857	1	0	0.363137
Dictyophimus macropterus	3.35714	10	0	2.53004
Dictyophimus platycephalus sensu Haeckel	0.142857	1	0	0.363137
Dictyophimus sp 1	1.42857	7	0	2.37663
Dictyophimus splendens	3.35714	19	0	6.03333
Dictyophimus ? sp 2	0.0714286	1	0	0.267261
Didymocyrtis antepenultima	0.5	7	0	1.87083
Didymocyrtis avita	1.71429	8	0	2.84006
Didymocyrtis bassani	0.142857	1	0	0.363137
Didymocyrtis laticonus	3.28571	33	0	8.75679
Didymocyrtis mammifera	0.0714286	1	0	0.267261
Didymocyrtis penultima	0.5	4	0	1.28602
Didymocyrtis prismatica	0.214286	2	0	0.578934
Didymocyrtis sp 1	0.5	3	0	1.09193
Didymocyrtis sp 2	0.142857	1	0	0.363137
Didymocyrtis sp 3	2.28571	32	0	8.55236
Didymocyrtis sp 4	0.642857	9	0	2.40535
Didymocyrtis tetrathalamus	19.5	146	0	38.6995
Didymocyrtis tubaria	0.142857	2	0	0.534522
Dipylissa bensoni	3.07143	14	0	3.89209
Disolenia collina	0.428571	3	0	0.937614
Disolenia quadrata	8.85714	28	0	9.82819
Druppatractus hastatus	12.3571	23	5	5.82577
Druppatractus irregularis	4.42857	9	1	2.62281
Druppatractus irregularis cf	0.142857	1	0	0.363137
Druppatractus irregularis cf sp 2	0.642857	3	0	1.08182
Druppatractus ostracion	0.285714	3	0	0.82542
Druppatractus sp 1	2.5	8	0	2.82162
Drymosphaera pseudosagenoscena	0.142857	1	0	0.363137
Eucecryphalus cervus	11.2857	29	4	6.86607
Eucecryphalus cervus cf	0.428571	3	0	0.851631
Eucecryphalus clinatus	0.642857	4	0	1.15073
Eucecryphalus clinatus cf	1.42857	6	0	1.86936
Eucecryphalus europae	3.28571	11	0	3.36106
Eucecryphalus gegenbauri	0.571429	2	0	0.646206
Eucecryphalus sestrodiscus	0.642857	9	0	2.40535
Euchitonia elegans-furcata	15.5714	28	0	8.68876
Eucoronis perspicillum	0.357143	3	0	0.841897
Eucyrtidium acuminatum	9.85714	50	1	12.1456
Eucyrtidium aderces	0.357143	1	0	0.497245
Eucyrtidium anomalum	4.28571	12	0	3.60403
Eucyrtidium anomalum cf sp 1	0.571429	2	0	0.755929
Eucyrtidium anomalum cf sp 2	1.35714	6	0	1.59842
Eucyrtidium calvertense	0.142857	1	0	0.363137
Eucyrtidium cienkowski	0.714286	4	0	1.13873
Eucyrtidium diaphanes	0.214286	2	0	0.578934
Eucyrtidium erythromystax	0.285714	1	0	0.468807
Eucyrtidium hexagonatum	26.1429	55	9	13.008
Eucyrtidium hexastichum	4.71429	11	1	2.78536
Eucyrtidium indiensis	0.0714286	1	0	0.267261
Eucyrtidium infundibulum	1.57143	11	0	3.43543
Eucyrtidium sp 1	0.0714286	1	0	0.267261
Eucyrtidium teuscheri	4.57143	11	1	2.65197
Eucyrtidium teuscheri cf	0.428571	2	0	0.646206
Eucyrtidium yatsuoense	0.142857	2	0	0.534522
Excentrococcus annulatus	0.857143	5	0	1.51186
Giraffospyris annulispina	0.214286	3	0	0.801784
Giraffospyris circumflexa	0.857143	3	0	1.16732
Giraffospyris sp 1	3.21429	13	0	3.74533
Gondwanaria campanulaeformis	1.14286	3	0	1.09945
Gondwanaria cylindrica cf	0.0714286	1	0	0.267261
Gondwanaria hister	0.0714286	1	0	0.267261
Gondwanaria sp 1	0.0714286	1	0	0.267261
Haeckeliella macrodoras	0.5	6	0	1.60528
Haeckeliella macrodoras cf	1.64286	7	0	2.23975
Haliometta miocenica	4.28571	17	0	4.53073
Haliometta miocenica cf	3.57143	8	1	2.02729
Heliodiscus asteriscus	17.5714	73	3	18.1689
Heliodiscus riedeli	0.214286	3	0	0.801784
Heliosoma alveolalum	0.928571	4	0	1.14114
Heliosphaera radiata	1.35714	4	0	1.54955
Helisoma dispar	0.357143	3	0	0.841897
Helisoma dispar cf sp 1	0.357143	3	0	0.841897
Helotholus vema	0.928571	7	0	1.94004
Hexacontium arachnoidale	0.285714	4	0	1.06904
Hexacontium armatum-hostile	1.85714	10	0	2.93145
Hexacontium enthacanthum	2.78571	8	0	2.72251
Hexacontium hostile cf	0.785714	5	0	1.67233
Hexacontium hostile cf sp 2	0.0714286	1	0	0.267261
Hexacontium laevigatum	1.14286	5	0	1.56191
Hexacontium melpomene	5.21429	20	0	6.33887
Hexacontium pachydermum	1	6	0	1.56893
Hexacontium pachydermum cf	0.357143	4	0	1.08182
Hexalonche octahedra	0.785714	5	0	1.47693
Hexapyle dodecantha	5.35714	24	0	6.89043
Hexastylus dimensivus	0.857143	3	0	1.02711
Hexastylus dimensivus cf	0.142857	1	0	0.363137
Hexastylus thaletis	0.214286	1	0	0.425815
Hexastylus thaletis cf	0.0714286	1	0	0.267261
Lamprocyclas hannai	5.78571	12	2	2.8603
Lamprocyclas hannai cf	0.142857	1	0	0.363137
Lamprocyclas margatensis	1.07143	5	0	1.43925
Lamprocyclas maritalis	2.07143	7	0	2.36852
Lamprocyrtis daniellae	0.0714286	1	0	0.267261
Lamprocyrtis heteroporos	0.928571	5	0	1.59153
Lamprocyrtis neoheteroporos	1.92857	21	0	5.59484
Lamprocyrtis nigriniae	1.21429	8	0	2.54735
Lampromitra huxleyi	0.214286	1	0	0.425815
Lampromitra quadricuspis	3.28571	12	0	3.81149
Lampromitra quadricuspis cf	1	3	0	1.1767
Lampromitra schultzei	1.28571	3	0	0.726273
Lampromitra schultzei cf	2.07143	8	0	2.09263
Lampromitra sp 1	0.857143	3	0	0.770329
Lampromitra spinosiretis	1.07143	3	0	1.20667
Larcopyle buetschlii	15.1429	56	4	13.3178
Larcopyle cervicornis	3.21429	18	0	5.33751
Larcopyle eccentricum	0.428571	2	0	0.646206
Larcopyle hayesi	5.5	16	1	3.97589
Larcopyle hayesi cf	1.28571	6	0	1.68379
Larcopyle labrinthusa	2.07143	6	0	2.20015
Larcopyle labrinthusa cf	0.285714	2	0	0.61125
Larcopyle nebulum	0.0714286	1	0	0.267261
Larcopyle peregrinator	0.714286	2	0	0.726273
Larcopyle peregrinator cf	1.42857	5	0	1.50457
Larcopyle peregrinator cf sp 2	0.142857	2	0	0.534522
Larcopyle polyacantha	2.78571	9	0	3.01735
Larcopyle polyacantha fm 2	5.28571	59	0	15.5634
Larcopyle sp 1	4	15	0	3.70031
Larcopyle weddellium	25.2143	57	2	14.1485
Larcospira moschkovskii	9.35714	52	0	14.216
Larcospira quadrangula	20	57	0	17.4179
Larcospira teres	2.78571	10	0	2.77845
Larcospira tetragonicentrum	0.642857	7	0	1.86495
Liosphaera sp 1	0.285714	1	0	0.468807
Lipmanella bombus	0.285714	1	0	0.468807
Lipmanella dictyoceras	0.928571	3	0	0.997249
Lipmanella xiphephorum	1.35714	3	0	1.00821
Liriospyris ovalis	0.214286	2	0	0.578934
Liriospyris parkerae	0.142857	1	0	0.363137
Liriospyris reticulata	4.07143	25	0	7.60025
Litharachnium tentorium	8.07143	18	1	4.26911
Lithatractus timmsi	4.28571	15	0	4.63147
Lithatractus timmsi cf	1.92857	9	0	2.269
Lithelius klingi	1.64286	4	0	1.39268
Lithelius klingi cf	2.5	6	0	2.37778
Lithelius minor	1.14286	3	0	1.02711
Lithelius minor cf	0.571429	2	0	0.755929
Lithelius sp A Kamikuri	0.0714286	1	0	0.267261
Lithocampe sp 1 Nigrini 1967	1.21429	5	0	1.67233
Lithomelissa brevispicula	0.857143	4	0	1.29241
Lithomelissa celsagula	0.142857	1	0	0.363137
Lithomelissa cheni	0.357143	3	0	0.928783
Lithomelissa ehrenbergii	3.07143	11	0	3.22166
Lithomelissa ehrenbergii cf	4.64286	35	0	10.3523
Lithomelissa kozoi	0.785714	3	0	1.0509
Lithomelissa kozoi cf sp 1	4.92857	17	0	5.41315
Lithomelissa kozoi cf sp 2	0.5	3	0	0.85485
Lithomelissa kozoi cf sp 4	0.5	4	0	1.09193
Lithomelissa laticeps	0.214286	2	0	0.578934
Lithomelissa laticeps cf	0.357143	1	0	0.497245
Lithomelissa laticeps cf sp 2	0.214286	1	0	0.425815
Lithomelissa mitra	3.42857	19	0	6.45355
Lithomelissa setosa	3.28571	35	0	9.26888
Lithomelissa sp 1	1.07143	4	0	1.43925
Lithomelissa sp 2	0.214286	2	0	0.578934
Lithomelissa spinosissima	0.285714	2	0	0.61125
Lithomelissa thoracites	12.9286	49	0	14.5098
Lithomelissa thoracites cf	8.64286	37	0	11.119
Lithopera bacca	4.5	32	0	8.87304
Lithopera neotera	0.571429	8	0	2.13809
Lithopera renzae	0.214286	1	0	0.425815
Lithopera thornburgi	0.357143	4	0	1.08182
Lithostrobus hexagonalis	0.857143	2	0	0.662994
Lonchosphaera mariae	0.428571	4	0	1.08941
Lophocyrtis aspera	0.0714286	1	0	0.267261
Lophocyrtis sp A Kamikuri	0.214286	2	0	0.578934
Lophophaena buetschlii	20.7143	165	0	44.382
Lophophaena buetschlii cf	0.714286	8	0	2.12779
Lophophaena buetschlii cf sp 2	0.5	7	0	1.87083
Lophophaena clevei	0.285714	2	0	0.61125
Lophophaena decacantha	1.57143	5	0	1.74154
Lophophaena decacantha cf	0.142857	2	0	0.534522
Lophophaena hispida	34.2143	212	0	60.4129
Lophophaena macrencephala ?	0.571429	2	0	0.755929
Lophophaena nadezdae	18.6429	77	0	21.7206
Lophophaena tekopua	0.428571	4	0	1.08941
Lophophaena witjazii	4.57143	18	0	4.51858
Lophophaena witjazii cf sp 1	0.285714	1	0	0.468807
Lophophaena witjazii cf sp 2	0.571429	3	0	0.851631
Lophospyris cheni	0.642857	4	0	1.15073
Lophospyris pentagona pentagona	18.2143	31	7	6.72742
Lychnocanium nodosum	0.0714286	1	0	0.267261
Lychnocanoma sp 1	1.21429	16	0	4.26396
Neobotrys quadrituberosa	1.85714	22	0	5.82907
Neosemantis bjoerklundi	0.0714286	1	0	0.267261
Neosemantis distephanus	4.64286	13	0	4.18067
Nephrospyris renilla	1.28571	9	0	2.43148
Octodendron nidum (?)	0.214286	3	0	0.801784
Otosphaera auriculata	4.5	25	0	6.40613
Otosphaera polymorpha	9.21429	37	0	10.1313
Pentapylonium implicatum	0.0714286	1	0	0.267261
Perichlamydium praetextum	4.5	25	0	6.4301
Peridium longispinum	3.5	7	1	1.9115
Peridium spinipes	3.42857	21	0	5.59827
Peripyramis circumtexta	5.14286	13	1	3.71809
Peromelissa phalacra	5.57143	32	0	9.45202
Phormacantha hystrix	2.07143	7	0	1.89997
Phormostichoartus ashbyi	0.0714286	1	0	0.267261
Phormostichoartus corbula	5.5	15	0	4.62019
Phormostichoartus crustula	2.64286	8	0	2.16997
Phormostichoartus doliolum	12.2143	46	0	15.9334
Phormostichoartus fistula	3	11	0	3.76216
Phormostichoartus fistula cf	0.357143	3	0	0.841897
Phormostichoartus marylandicus	0.857143	9	0	2.41333
Phormostichoartus pitomorphus	4.42857	14	0	4.71845
Phormostichoartus platycephala	1.71429	4	0	1.13873
Phorticium multispinum	0.928571	5	0	1.49174
Phorticium polycladum	13.1429	27	0	9.49378
Phorticium scitulum	8.42857	29	0	8.79435
Plannapus hornibrooki	0.928571	4	0	1.14114
Plannapus maurisi	0.214286	2	0	0.578934
Plannapus papillosus	19.5	29	12	5.80119
Plannapus papillosus cf sp 1	1.57143	7	0	2.20887
Plannapus papillosus cf sp 3	6.07143	14	0	4.69802
Plectacantha cresmatoplegma	0.5	3	0	0.85485
Plectacantha oikiskos	0.142857	1	0	0.363137
Plectacantha ? sp 1	0.571429	3	0	1.08941
Plectaniscus cortiniscus	0.142857	2	0	0.534522
Pseudocubus obeliscus	14.0714	44	0	14.5256
Pseudocubus warreni	3.07143	21	0	5.41315
Pseudocubus ? sp 1	1	8	0	2.14834
Pseudodictyophimus gracilipes	17.7143	47	1	15.9732
Pseudodictyophimus gracilipes forma bicornis	0.5	2	0	0.650444
Pseudodictyophimus gracilipes cf	0.285714	2	0	0.61125
Pseudodictyophimus platycephalus	5.42857	14	0	3.91672
Pseudodictyophimus ? sp 2	0.357143	2	0	0.744946
Pseudodictyophimus ? sp 3	0.785714	3	0	0.974961
Pseudodictyophimus ? sp 6	0.0714286	1	0	0.267261
Pseudodictyophimus ? sp 7	0.0714286	1	0	0.267261
Pterocanium audax	0.714286	7	0	1.9779
Pterocanium audax cf	0.0714286	1	0	0.267261
Pterocanium audax cf sp 2	0.0714286	1	0	0.267261
Pterocanium audax cf sp 3	0.142857	2	0	0.534522
Pterocanium auritum	2.21429	17	0	4.64391
Pterocanium auritum cf	0.5	2	0	0.650444
Pterocanium charybdeum trilobum	13.4286	47	1	12.9894
Pterocanium grandiporus	0.714286	5	0	1.38278
Pterocanium korotnevi	0.428571	2	0	0.646206
Pterocanium korotnevi cf	0.857143	5	0	1.40642
Pterocanium praetextum	10.7143	63	0	19.1971
Pterocanium praetextum mini	0.142857	2	0	0.534522
Pterocanium prismatium	2.85714	16	0	4.95917
Pterocanium sp 1	0.142857	2	0	0.534522
Pterocanium sp 2	0.142857	2	0	0.534522
Pterocanium sp 3	0.428571	6	0	1.60357
Pterocanium trilobum cf	0.142857	1	0	0.363137
Pterocorys campanula	4.78571	29	0	9.0058
Pterocorys hertwigii	4.21429	20	0	6.0787
Pterocorys minythorax	15.2857	62	0	21.0254
Pterocorys sp 1	3.42857	47	0	12.5436
Pterocorys sp 2	0.0714286	1	0	0.267261
Pterocorys sp 3	1	7	0	2.54196
Pterocorys sp 4	0.0714286	1	0	0.267261
Pterocorys zancleus	12.2857	45	0	12.0921
Pteroscenium pinnatum	1.21429	8	0	2.54735
Pylodiscus spinulosus	0.5	6	0	1.60528
Qiuripylolena chikuchik	1.42857	7	0	2.02729
Qiuripylolena multiconcentrica	2.42857	9	0	2.40878
Qiuripylolena pompon	1.42857	4	0	1.34246
Rhizoplegma ? sp 1	0.642857	4	0	1.27745
Saturnalis circularis	4.64286	14	0	3.60784
Sethoconus tabulatus	2.85714	7	0	2.21384
Sethoconus tabulatus cf	0.285714	2	0	0.726273
Siphocampe arachnea	17.8571	43	1	13.3984
Siphocampe grantmackiei	0.785714	4	0	1.3114
Siphocampe lineata	77.7857	187	9	51.2793
Siphocampe lineata cf	2.71429	11	0	3.19684
Siphonosphaera abelmannae	0.214286	2	0	0.578934
Siphonosphaera hyalina	0.571429	3	0	0.937614
Siphonosphaera magnisphaera	1.14286	11	0	2.90509
Siphonosphaera martensi	0.0714286	1	0	0.267261
Siphonosphaera socialis	3.57143	12	0	4.20099
Siphonosphaera sp C Kamikuri	0.428571	3	0	0.937614
Siphostichartus corona	5.28571	37	0	10.2539
Siphostichoartus corona cf	1.35714	7	0	1.94569
Solenosphaera chierchiae	0.714286	3	0	0.99449
Solenosphaera inflata	0.785714	6	0	1.71772
Solenosphaera omnitubus	6.07143	46	0	13.964
Solenosphaera zanguebarica	1.5	8	0	2.31218
Sphaerolarnacillium cochleatum	2.85714	19	0	5.39026
Sphaerolarnacillium cochleatum cf	1.14286	3	0	1.16732
Sphaerolarnacillium exactum	0.714286	2	0	0.82542
Sphaerolarnacillium tanzhiyuani	3.85714	17	0	4.78551
Sphaeropyle langii	0.857143	3	0	1.16732
Sphaeropyle robusta	0.214286	1	0	0.425815
Sphaeropyle robusta cf	0.428571	3	0	0.937614
Sphaeropyle sp 5	0.357143	4	0	1.08182
Sphaeropyle ? sp 1	4.35714	16	1	3.8352
Sphaeropyle ? sp 2	3	7	0	2.14834
Sphaeropyle ? sp 3	0.0714286	1	0	0.267261
Sphaeropylolena laxa	0.0714286	1	0	0.267261
Sphaeropylolena tenellispinosa	0.285714	3	0	0.82542
Sphaerostylus cristatus	0.5	4	0	1.09193
Spirocyrtis gyroscalaris	3.57143	7	0	2.02729
Spirocyrtis scalaris	1.14286	7	0	1.91581
Spirocyrtis subscalaris	33.7143	72	4	23.6657
Spirocyrtis subscalaris cf	6.92857	35	0	9.67522
Spirocyrtis subtilis	0.142857	1	0	0.363137
Spongaster pentas	0.285714	3	0	0.82542
Spongaster tetras tetras	5.28571	23	0	7.18362
Spongodiscus resurgens	24.7857	41	13	8.68401
Spongodiscus setosus	2.5	6	0	2.21012
Spongodiscus sp C Kamikuri	0.5	2	0	0.85485
Spongopyle osculosa	1.35714	15	0	3.95372
Spongosphaera streptacantha ?	0.142857	1	0	0.363137
Spongotrochus glacialis	7.28571	20	0	7.02116
Spongurus cylindricus	9.78571	20	2	5.87273
Steganocubus incrassatus	1.85714	10	0	2.98347
Stichocorys armata	0.0714286	1	0	0.267261
Stichocorys delmontensis	57.3571	279	0	97.2155
Stichocorys johnsoni	0.142857	1	0	0.363137
Stichocorys peregrina	69.3571	276	0	99.6167
Stichocorys peregrina cf	4.21429	31	0	8.75459
Stichocorys sp 1	0.357143	2	0	0.633324
Stichocorys sp 1 cf	1	9	0	2.48069
Stichocorys sp 2	14.3571	181	0	47.9994
Stichocorys sp 3	0.214286	2	0	0.578934
Stichocorys sp delmontensis-peregrina	0.571429	3	0	1.01635
Stichocorys wolffii	0.0714286	1	0	0.267261
Stichopilidium kruegeri	4.14286	10	0	2.90509
Stichopilidium kruegeri cf	0.642857	5	0	1.39268
Stichopilium bicorne	3.07143	11	0	2.70226
Stichopilium bicorne cf	2.42857	9	0	2.90131
Stichopilium bicorne cf sp 2	0.214286	1	0	0.425815
Streblacantha circumtexta	1.14286	5	0	1.40642
Streblacantha circumtexta cf	0.0714286	1	0	0.267261
Stylacontarium bispiculum	0.714286	6	0	1.68379
Stylacontarium bispiculum cf	0.142857	1	0	0.363137
Stylatractus neptunus	0.928571	4	0	1.32806
Stylatractus neptunus light	0.285714	2	0	0.61125
Stylatractus pluto	0.142857	1	0	0.363137
Stylatractus santaeannae	1.14286	4	0	1.40642
Stylatractus universus	3	7	0	2.68901
Stylatractus universus cf	0.142857	1	0	0.363137
Stylatractus universus v transparum	1.07143	3	0	0.997249
Stylochlamydium venustum-asteriscus	2.64286	9	0	2.64886
Stylodictya aculeata	37.9286	111	12	24.8579
Stylodictya multispina	46.2143	131	3	34.9465
Stylodictya multispina cf	0.142857	2	0	0.534522
Stylodictya sp 1	6.71429	19	0	5.60808
Stylosphaera communis	1.07143	8	0	2.40078
Stylosphaera sp A Kamikuri	0.0714286	1	0	0.267261
Stylosphaera sp B Kamikuri	0.714286	3	0	1.06904
Styptosphaera sp A Takahashi	0.0714286	1	0	0.267261
Tetracorethra tetracorethra	0.142857	2	0	0.534522
Tetraphormis dodecaster	3.14286	8	0	2.34872
Tetrapyle circularis	12.7857	45	0	12.0395
Tetrapyle fruticosa	17.7143	69	0	18.1381
Tetrapyle octacantha	3	31	0	8.14295
Tetrapyle sp 1	0.0714286	1	0	0.267261
Thecosphaera japonica	0.214286	1	0	0.425815
Thecosphaera pseudojaponica	0.0714286	1	0	0.267261
Thecosphaera sp 1	0.142857	1	0	0.363137
Thecosphaera sp 2	1.57143	5	0	1.65084
Thecosphaera sp 3	0.0714286	1	0	0.267261
Thecosphaera sp A Kamikuri	0.285714	2	0	0.61125
Thecosphaera sp D Kamikuri	0.0714286	1	0	0.267261
Thecosphaera sp E Kamikuri	0.285714	4	0	1.06904
Theocorys veneris	27.1429	51	11	12.5689
Theocorys veneris cf	1.78571	8	0	2.39161
Theocorythium sp 1	0.142857	2	0	0.534522
Theocorythium trachelium	1.28571	6	0	2.09132
Theocorythium vetulum	2.78571	12	0	3.21484
Tholomura hexonia	0.714286	2	0	0.82542
Tholomura hexonia cf	0.857143	2	0	0.770329
Tholomura pilula	8.21429	18	1	5.14675
Tholomura polystyla	1.78571	4	0	1.18831
Tholospyris baconiana	0.571429	3	0	0.937614
Tholospyris baconiana variabilis	2.71429	15	0	4.26846
Tholospyris baconiana cf	0.285714	4	0	1.06904
Tholospyris baconiana cf sp 2	4.28571	15	0	4.8107
Tholospyris capoi	5.42857	12	1	2.9277
Tholospyris capoi cf	0.5	5	0	1.40055
Tholospyris cortinisca	3.92857	14	0	5.51173
Tholospyris devexa	3.64286	30	0	8.00584
Tholospyris mammillaris	0.142857	1	0	0.363137
Tholospyris procera	5.21429	55	0	14.947
Tholospyris scaphipes	9.5	16	1	4.79984
Tholospyris scaphipes cf	0.357143	2	0	0.633324
Tholospyris scaphipes cf sp 2	1	3	0	0.960769
Tholospyris scaphipes square fm	2.28571	6	0	1.72888
Trisolenia combinata	0.0714286	1	0	0.267261
Trisolenia megalactis	0.0714286	1	0	0.267261
Trisulcus sp 2	0.214286	3	0	0.801784
Trisulcus triacanthus	5.21429	41	0	10.6278
Trisulcus ? sp 1	0.857143	5	0	1.83375
Tympanidium binoctonum	0.571429	3	0	0.851631
Tympanidium binoctonum cf sp 2	0.785714	10	0	2.66541
Tympanidium binoctonum cf sp 3	2	4	0	1.4676
unknown actinommid sp 10	1.64286	6	0	2.09788
unknown actinommid sp 14	0.214286	2	0	0.578934
unknown actinommid sp 18	1.5	6	0	1.87083
unknown actinommid sp 19	0.142857	1	0	0.363137
unknown actinommid sp 20	0.214286	2	0	0.578934
unknown actinommid sp 21	0.0714286	1	0	0.267261
unknown actinommid sp 22	0.0714286	1	0	0.267261
unknown actinommid sp 23	0.214286	1	0	0.425815
unknown actinommid sp 24	0.0714286	1	0	0.267261
unknown actinommid sp 25	0.0714286	1	0	0.267261
unknown actinommid sp 26	0.214286	2	0	0.578934
unknown actinommid sp 27	0.0714286	1	0	0.267261
unknown actinommid sp 28	0.428571	4	0	1.15787
unknown actinommid sp 29	1	10	0	2.8011
unknown actinommid sp 30	0.142857	2	0	0.534522
unknown actinommid sp 5	0.428571	2	0	0.646206
unknown actinommid sp 6	0.285714	3	0	0.82542
unknown actinommid sp 9	2.57143	28	0	7.62298
unknown actinommid >6 spines sp 11	0.0714286	1	0	0.267261
unknown actinommid >6 spines sp 12	0.142857	2	0	0.534522
unknown actinommid >6 spines sp 13	0.714286	4	0	1.20439
unknown actinommid >6 spines sp 14	1.07143	11	0	2.89467
unknown actinommid >6 spines sp 15	0.0714286	1	0	0.267261
unknown actinommid >6 spines sp 16	0.428571	2	0	0.755929
unknown actinommid >6 spines sp 17	0.357143	1	0	0.497245
unknown actinommid >6 spines sp 18	0.714286	7	0	1.85757
unknown actinommid >6 spines sp 19	0.0714286	1	0	0.267261
unknown actinommid >6 spines sp 20	0.142857	2	0	0.534522
unknown actinommid >6 spines sp 21	0.0714286	1	0	0.267261
unknown actinommid >6 spines sp 22	0.0714286	1	0	0.267261
unknown actinommid >6 spines sp 23	0.0714286	1	0	0.267261
unknown actinommid >6 spines sp 24	0.0714286	1	0	0.267261
unknown actinommid >6 spines sp 25	0.0714286	1	0	0.267261
unknown actinommid >6 spines sp 26	0.285714	3	0	0.82542
unknown actinommid >6 spines sp 27	0.285714	3	0	0.82542
unknown actinommid >6 spines sp 28	0.0714286	1	0	0.267261
unknown actinommid >6 spines sp 6	0.142857	2	0	0.534522
unknown actinommid >6 spines Druppatractus ? sp 1	0.142857	1	0	0.363137
unknown artostrobiid sp 1	0.357143	3	0	0.928783
unknown artostrobiid sp 2	5.21429	36	0	9.94739
unknown artostrobiid sp 3	0.5	1	0	0.518875
unknown artostrobiid sp 4	0.142857	1	0	0.363137
unknown artostrobiid sp 5	0.5	2	0	0.759555
unknown artostrobiid sp 6	0.785714	5	0	1.80506
unknown bipolar actinommid sp 1	0.214286	2	0	0.578934
unknown bipolar actinommid sp 10	1.28571	4	0	1.48989
unknown bipolar actinommid sp 12	0.285714	2	0	0.61125
unknown bipolar actinommid sp 12 cf	0.357143	4	0	1.08182
unknown bipolar actinommid sp 13	0.357143	2	0	0.633324
unknown bipolar actinommid sp 14	0.5	2	0	0.759555
unknown bipolar actinommid sp 15	0.214286	2	0	0.578934
unknown bipolar actinommid sp 17	0.0714286	1	0	0.267261
unknown bipolar actinommid sp 18	0.142857	1	0	0.363137
unknown bipolar actinommid sp 19	0.285714	2	0	0.61125
unknown bipolar actinommid sp 20	0.285714	4	0	1.06904
unknown bipolar actinommid sp 21	0.142857	2	0	0.534522
unknown bipolar actinommid sp 22	0.0714286	1	0	0.267261
unknown bipolar actinommid sp 23	0.142857	1	0	0.363137
unknown bipolar actinommid sp 3	0.0714286	1	0	0.267261
unknown bipolar actinommid sp 4	0.0714286	1	0	0.267261
unknown bipolar actinommid sp 5	0.428571	3	0	0.851631
unknown cannobotryid sp 10	0.142857	2	0	0.534522
unknown cannobotryid sp 11	0.357143	4	0	1.08182
unknown cannobotryid sp 12	0.0714286	1	0	0.267261
unknown cannobotryid sp 2	1.5	6	0	1.7867
unknown cannobotryid sp 4	2.21429	8	0	2.48623
unknown cannobotryid sp 5	0.928571	6	0	1.73046
unknown cannobotryid sp 7	0.0714286	1	0	0.267261
unknown cannobotryid sp 8	0.857143	5	0	1.51186
unknown cannobotryid sp 9	0.142857	1	0	0.363137
unknown carpocaniid sp 1	0.714286	4	0	1.20439
unknown carpocaniid sp 6	1.85714	24	0	6.38336
unknown carpocaniid sp 7	0.214286	2	0	0.578934
unknown carpocaniid sp 8	0.428571	5	0	1.34246
unknown collospaherid sp 8	0.0714286	1	0	0.267261
unknown collosphaerid sp 10	0.428571	3	0	1.08941
unknown collosphaerid sp 11	1.07143	6	0	2.23484
unknown collosphaerid sp 2	0.928571	12	0	3.1977
unknown collosphaerid sp 4	1.42857	18	0	4.78321
unknown collosphaerid sp 5	3.28571	29	0	7.8977
unknown collosphaerid sp 6	3.07143	12	0	4.04711
unknown collosphaerid sp 8	0.428571	2	0	0.755929
unknown collosphaerid sp 9	0.642857	8	0	2.13423
unknown Cycladophora sp 1	0.857143	4	0	1.35062
unknown heliodiscid sp 1	0.5	3	0	0.85485
unknown heliodiscid sp 3	0.928571	3	0	1.20667
unknown heliodiscid sp 4	0.142857	1	0	0.363137
unknown heliodiscid sp 5	1.92857	7	0	2.40078
unknown heliodiscid sp 6	0.142857	1	0	0.363137
unknown hexastylid sp 1	0.0714286	1	0	0.267261
unknown hexastylid sp 11	2.14286	5	0	1.61041
unknown hexastylid sp 11 cf	0.214286	2	0	0.578934
unknown hexastylid sp 12	1	7	0	1.88108
unknown hexastylid sp 13	0.214286	3	0	0.801784
unknown hexastylid sp 14	0.928571	5	0	1.43925
unknown hexastylid sp 14 cf	0.642857	5	0	1.49908
unknown hexastylid sp 14 cf sp 2	0.857143	5	0	1.61041
unknown hexastylid sp 16	0.214286	1	0	0.425815
unknown hexastylid sp 17	0.214286	2	0	0.578934
unknown hexastylid sp 18	0.428571	5	0	1.34246
unknown hexastylid sp 19	0.214286	1	0	0.425815
unknown hexastylid sp 2	2.92857	7	0	2.89467
unknown hexastylid sp 2 cf	0.0714286	1	0	0.267261
unknown hexastylid sp 20	0.428571	3	0	0.937614
unknown hexastylid sp 21	0.142857	2	0	0.534522
unknown hexastylid sp 22	0.285714	1	0	0.468807
unknown hexastylid sp 23	0.142857	1	0	0.363137
unknown hexastylid sp 24	0.357143	3	0	0.841897
unknown hexastylid sp 25	0.714286	9	0	2.39963
unknown hexastylid sp 25 cf	0.0714286	1	0	0.267261
unknown hexastylid sp 26	0.357143	5	0	1.33631
unknown hexastylid sp 27	0.428571	3	0	0.937614
unknown hexastylid sp 28	0.142857	2	0	0.534522
unknown hexastylid sp 29	0.214286	2	0	0.578934
unknown hexastylid sp 30	0.142857	2	0	0.534522
unknown hexastylid sp 31	0.0714286	1	0	0.267261
unknown hexastylid sp 32	0.357143	5	0	1.33631
unknown hexastylid sp 34	0.214286	3	0	0.801784
unknown hexastylid sp 35	0.142857	1	0	0.363137
unknown hexastylid sp 36	0.142857	1	0	0.363137
unknown hexastylid sp 36 cf	0.214286	2	0	0.578934
unknown hexastylid sp 37	0.0714286	1	0	0.267261
unknown hexastylid sp 38	0.214286	2	0	0.578934
unknown hexastylid sp 39	0.0714286	1	0	0.267261
unknown hexastylid sp 4	0.142857	1	0	0.363137
unknown hexastylid sp 40	0.0714286	1	0	0.267261
unknown hexastylid sp 41	0.0714286	1	0	0.267261
unknown hexastylid sp 42	0.0714286	1	0	0.267261
unknown hexastylid sp 8	1.5	3	0	0.94054
unknown hexastylid sp 9	2.21429	9	0	2.42356
unknown honeycomb sp 10	0.142857	2	0	0.534522
unknown honeycomb sp 4	1.07143	9	0	2.64471
unknown honeycomb sp 5	0.571429	3	0	1.01635
unknown honeycomb sp 6	0.214286	1	0	0.425815
unknown honeycomb sp 7	0.928571	7	0	2.05555
unknown honeycomb sp 8	0.0714286	1	0	0.267261
unknown honeycomb sp 9	0.142857	2	0	0.534522
unknown lamprocyclid sp 1	0.928571	3	0	1.07161
unknown lamprocyclid sp 2	0.214286	2	0	0.578934
unknown lamprocyclid sp 3	0.357143	2	0	0.744946
unknown litheliid sp 10	5.5	21	0	5.89328
unknown litheliid sp 11	0.142857	2	0	0.534522
unknown litheliid sp 12	1.5	4	0	1.3445
unknown litheliid sp 13	0.285714	1	0	0.468807
unknown litheliid sp 14	0.142857	1	0	0.363137
unknown litheliid sp 15	0.0714286	1	0	0.267261
unknown litheliid sp 16	0.0714286	1	0	0.267261
unknown litheliid sp 17	0.5	2	0	0.85485
unknown litheliid sp 18	0.0714286	1	0	0.267261
unknown litheliid sp 19	0.0714286	1	0	0.267261
unknown litheliid sp 2	0.0714286	1	0	0.267261
unknown litheliid sp 20	0.214286	2	0	0.578934
unknown litheliid sp 21	1.71429	13	0	4.37526
unknown litheliid sp 22	7.21429	98	0	26.1363
unknown litheliid sp 23	0.214286	3	0	0.801784
unknown litheliid sp 24	0.285714	2	0	0.726273
unknown litheliid sp 25	0.0714286	1	0	0.267261
unknown litheliid sp 26	0.0714286	1	0	0.267261
unknown litheliid sp 3	1.64286	6	0	1.78054
unknown litheliid sp 4	0.5	3	0	0.94054
unknown litheliid sp 5	2.21429	9	0	2.72251
unknown litheliid sp 6	1.64286	4	0	1.33631
unknown litheliid sp 7	1	5	0	1.61722
unknown litheliid sp 9	1.5	6	0	2.02864
unknown plagonid cf horrida	1.78571	4	0	1.12171
unknown plagonid cf horrida sp 2	0.428571	1	0	0.513553
unknown plagonid group A sp 12	0.285714	4	0	1.06904
unknown plagonid group A sp 10	2.28571	6	0	1.9779
unknown plagonid group A sp 11	0.428571	3	0	1.08941
unknown plagonid group B sp 1	0.285714	2	0	0.726273
unknown plagonid group B sp 10	5.57143	17	0	5.12482
unknown plagonid group B sp 11	0.642857	2	0	0.841897
unknown plagonid group B sp 12	0.0714286	1	0	0.267261
unknown plagonid group B sp 13	0.5	3	0	0.94054
unknown plagonid group B sp 13	0.857143	4	0	1.35062
unknown plagonid group B sp 13 cf	0.142857	2	0	0.534522
unknown plagonid group B sp 14	0.928571	2	0	0.828742
unknown plagonid group B sp 14	0.928571	5	0	1.85904
unknown plagonid group B sp 15	1.85714	5	0	1.91581
unknown plagonid group B sp 15	1.64286	22	0	5.86524
unknown plagonid group B sp 16	1.28571	4	0	1.20439
unknown plagonid group B sp 16	0.142857	2	0	0.534522
unknown plagonid group B sp 17	0.785714	5	0	1.52812
unknown plagonid group B sp 17	0.142857	1	0	0.363137
unknown plagonid group B sp 18	0.0714286	1	0	0.267261
unknown plagonid group B sp 19	0.642857	2	0	0.841897
unknown plagonid group B sp 19 cf	0.0714286	1	0	0.267261
unknown plagonid group B sp 2	0.0714286	1	0	0.267261
unknown plagonid group B sp 22	0.142857	1	0	0.363137
unknown plagonid group B sp 24	0.214286	2	0	0.578934
unknown plagonid group B sp 25	0.0714286	1	0	0.267261
unknown plagonid group B sp 3	0.142857	1	0	0.363137
unknown plagonid group B sp 3	0.857143	2	0	0.770329
unknown plagonid group B sp 3 cf	0.285714	1	0	0.468807
unknown plagonid group B sp 5	1.35714	6	0	2.02322
unknown plagonid group B sp 8	0.214286	2	0	0.578934
unknown plagonid group B sp 9	1.35714	4	0	1.08182
unknown plagonid group B sp 9	0.642857	3	0	1.08182
unknown plagonid group C sp 1	3.64286	13	0	4.39593
unknown plagonid group C sp 12	0.571429	7	0	1.86936
unknown plagonid group C sp 12 cf	8.92857	26	0	8.48949
unknown plagonid group C sp 13	1.07143	7	0	1.94004
unknown plagonid group C sp 14	0.428571	5	0	1.34246
unknown plagonid group C sp 16	1.35714	13	0	3.43303
unknown plagonid group C sp 17	1.57143	7	0	1.94992
unknown plagonid group C sp 17 cf	0.0714286	1	0	0.267261
unknown plagonid group C sp 20	0.714286	10	0	2.67261
unknown plagonid group C sp 21	0.142857	1	0	0.363137
unknown plagonid group C sp 22	0.0714286	1	0	0.267261
unknown plagonid group C sp 23	1.21429	4	0	1.18831
unknown plagonid group C sp 24	0.785714	4	0	1.3114
unknown plagonid group C sp 26	34.0714	74	0	23.9758
unknown plagonid group C sp 26 cf	1.64286	7	0	2.37316
unknown plagonid group C sp 27	3	14	0	4.36771
unknown plagonid group C sp 28	6.21429	33	0	11.6433
unknown plagonid group C sp 29	27.8571	152	0	50.1028
unknown plagonid group C sp 3	5.42857	31	0	8.7593
unknown plagonid group C sp 30	19.8571	48	0	17.1009
unknown plagonid group C sp 30 cf	2.28571	7	0	2.61441
unknown plagonid group C sp 31	4.85714	46	0	12.2151
unknown plagonid group C sp 31 cf	0.142857	1	0	0.363137
unknown plagonid group C sp 32	1.42857	5	0	1.6968
unknown plagonid group C sp 32 cf	0.428571	2	0	0.646206
unknown plagonid group C sp 32 cf sp 2	0.928571	5	0	1.32806
unknown plagonid group C sp 35	0.214286	2	0	0.578934
unknown plagonid group C sp 36	10.0714	30	0	10.0189
unknown plagonid group C sp 38	0.714286	3	0	1.06904
unknown plagonid group C sp 41	4.14286	12	0	3.95858
unknown plagonid group C sp 42	0.571429	3	0	0.937614
unknown plagonid group C sp 43	6	31	0	9.03838
unknown plagonid group C sp 44	0.785714	5	0	1.3688
unknown plagonid group C sp 46	0.928571	3	0	0.997249
unknown plagonid group C sp 47	1.64286	6	0	2.23975
unknown plagonid group C sp 48	0.214286	1	0	0.425815
unknown plagonid group C sp 5	0.714286	4	0	1.13873
unknown plagonid group C sp 50	0.357143	2	0	0.633324
unknown plagonid group C sp 51	1.78571	11	0	3.26234
unknown plagonid group C sp 51 cf	0.714286	7	0	1.85757
unknown plagonid group C sp 52	0.214286	2	0	0.578934
unknown plagonid group C sp 53	0.357143	3	0	0.841897
unknown plagonid group C sp 53 cf	0.928571	4	0	1.32806
unknown plagonid group C sp 54	3.57143	24	0	7.19737
unknown plagonid group C sp 55	1.21429	9	0	2.32639
unknown plagonid group C sp 57	0.428571	3	0	0.937614
unknown plagonid group C sp 58	1.14286	5	0	1.87523
unknown plagonid group C sp 59	0.714286	4	0	1.20439
unknown plagonid group C sp 6	5.42857	22	0	7.50092
unknown plagonid group C sp 60	0.428571	2	0	0.755929
unknown plagonid group C sp 61	0.928571	6	0	1.73046
unknown plagonid group C sp 62	0.0714286	1	0	0.267261
unknown plagonid group C sp 63	0.214286	1	0	0.425815
unknown plagonid group C sp 64	0.714286	6	0	1.63747
unknown plagonid group C sp 65	0.214286	2	0	0.578934
unknown plagonid group C sp 66	0.285714	2	0	0.61125
unknown plagonid group C sp 67	0.0714286	1	0	0.267261
unknown plagonid group C sp 68	0.142857	2	0	0.534522
unknown plagonid group C sp 70	0.142857	2	0	0.534522
unknown plagonid group C sp 71	0.285714	1	0	0.468807
unknown plagonid group C sp 72	0.142857	1	0	0.363137
unknown plagonid group C sp 73	0.0714286	1	0	0.267261
unknown plagonid group C sp 74	0.285714	4	0	1.06904
unknown plagonid group C sp 75	0.142857	2	0	0.534522
unknown plagonid group C sp 8	2.71429	9	0	2.86702
unknown plagonid group C sp 1 cf	0.357143	5	0	1.33631
unknown plagonid group D sp 2	0.0714286	1	0	0.267261
unknown pterocanid sp 2	0.428571	2	0	0.646206
unknown pterocanid sp 6	0.0714286	1	0	0.267261
unknown pterocorythid sp 1	1.64286	12	0	3.3422
unknown pterocorythid sp 2	0.285714	1	0	0.468807
unknown pterocorythid sp 3	0.214286	2	0	0.578934
unknown pyloniid sp 1	0.857143	8	0	2.21384
unknown pyloniid sp 10	0.0714286	1	0	0.267261
unknown pyloniid sp 11	0.142857	1	0	0.363137
unknown pyloniid sp 12	0.142857	1	0	0.363137
unknown pyloniid sp 13	0.0714286	1	0	0.267261
unknown pyloniid sp 14	0.0714286	1	0	0.267261
unknown pyloniid sp 15	0.0714286	1	0	0.267261
unknown pyloniid sp 16	0.285714	3	0	0.82542
unknown pyloniid sp 3	1.21429	4	0	1.3688
unknown pyloniid sp 5 cf sp 2	3.28571	7	1	1.89852
unknown pyloniid sp 6	0.214286	2	0	0.578934
unknown pyloniid sp 7	3.85714	34	0	8.84792
unknown pyloniid sp 9	4.5	16	0	4.56997
unknown spongodiscid sp 9	0.857143	2	0	0.662994
unknown spongodiscid sp 1	3.5	14	0	3.89773
unknown spongodiscid sp 1 cf	1.35714	5	0	1.59842
unknown spongodiscid sp 3	0.571429	4	0	1.15787
unknown spongodiscid sp 4	0.357143	2	0	0.633324
unknown spongodiscid sp 5	2.14286	23	0	6.15014
unknown spongodiscid sp 6	0.5	4	0	1.28602
unknown spongodiscid sp 7	0.285714	2	0	0.61125
unknown spongodiscid sp 8	0.0714286	1	0	0.267261
unknown spumellarian sp 1	0.214286	1	0	0.425815
unknown stylatractid sp 2	0.0714286	1	0	0.267261
unknown trissocyclid group A sp 1	0.142857	1	0	0.363137
unknown trissocyclid group A sp 10	2.35714	7	0	2.06089
unknown trissocyclid group A sp 10 cf sp 2	0.642857	4	0	1.33631
unknown trissocyclid group A sp 11	0.142857	2	0	0.534522
unknown trissocyclid group A sp 11 cf	0.357143	3	0	0.928783
unknown trissocyclid group A sp 12	0.357143	2	0	0.633324
unknown trissocyclid group A sp 15	0.142857	2	0	0.534522
unknown trissocyclid group A sp 15 cf	0.0714286	1	0	0.267261
unknown trissocyclid group A sp 17	1.07143	3	0	0.997249
unknown trissocyclid group A sp 17 cf	3.21429	14	0	3.88644
unknown trissocyclid group A sp 18	0.857143	6	0	1.70326
unknown trissocyclid group A sp 19	0.428571	4	0	1.08941
unknown trissocyclid group A sp 2	1.35714	7	0	2.27384
unknown trissocyclid group A sp 2 cf	0.214286	2	0	0.578934
unknown trissocyclid group A sp 21	0.571429	5	0	1.39859
unknown trissocyclid group A sp 26	0.428571	2	0	0.646206
unknown trissocyclid group A sp 27	0.285714	1	0	0.468807
unknown trissocyclid group A sp 28	0.642857	5	0	1.44686
unknown trissocyclid group A sp 29	0.142857	2	0	0.534522
unknown trissocyclid group A sp 3	0.142857	1	0	0.363137
unknown trissocyclid group A sp 30	2.07143	5	0	1.73046
unknown trissocyclid group A sp 31	0.428571	2	0	0.755929
unknown trissocyclid group A sp 31 cf	0.714286	6	0	1.85757
unknown trissocyclid group A sp 33	4	19	0	6.26345
unknown trissocyclid group A sp 34	0.214286	1	0	0.425815
unknown trissocyclid group A sp 35	0.142857	2	0	0.534522
unknown trissocyclid group A sp 36	0.642857	7	0	1.90575
unknown trissocyclid group A sp 37	0.285714	1	0	0.468807
unknown trissocyclid group A sp 38	0.214286	1	0	0.425815
unknown trissocyclid group A sp 39	0.0714286	1	0	0.267261
unknown trissocyclid group A sp 40	0.714286	5	0	1.48989
unknown trissocyclid group A sp 41	0.5	5	0	1.3445
unknown trissocyclid group A sp 42	0.214286	2	0	0.578934
unknown trissocyclid group A sp 43	0.571429	5	0	1.39859
unknown trissocyclid group A sp 44	0.357143	3	0	0.928783
unknown trissocyclid group A sp 45	0.0714286	1	0	0.267261
unknown trissocyclid group A sp 46	0.142857	1	0	0.363137
unknown trissocyclid group A sp 47	0.142857	2	0	0.534522
unknown trissocyclid group A sp 48	0.0714286	1	0	0.267261
unknown trissocyclid group A sp 49	0.428571	5	0	1.34246
unknown trissocyclid group A sp 51	0.142857	1	0	0.363137
unknown trissocyclid group A sp 52	0.285714	3	0	0.82542
unknown trissocyclid group A sp 53	0.0714286	1	0	0.267261
unknown trissocyclid group A sp 54	0.0714286	1	0	0.267261
unknown trissocyclid group A sp 55	0.142857	1	0	0.363137
unknown trissocyclid group A sp 56	0.142857	2	0	0.534522
unknown trissocyclid group A sp 57	0.214286	3	0	0.801784
unknown trissocyclid group A sp 58	0.142857	2	0	0.534522
unknown trissocyclid group A sp 59	0.0714286	1	0	0.267261
unknown trissocyclid group A sp 6	0.214286	1	0	0.425815
unknown trissocyclid group A sp 8	1.78571	6	0	2.11873
unknown trissocyclid group B sp 16	0.928571	2	0	0.828742
unknown trissocyclid group B sp 23	0.357143	3	0	0.841897
unknown trissocyclid group B sp 26	0.0714286	1	0	0.267261
unknown trissocyclid group B sp 27	0.0714286	1	0	0.267261
unknown trissocyclid group B sp 28	0.428571	2	0	0.646206
unknown trissocyclid group B sp 30	0.214286	2	0	0.578934
unknown trissocyclid group B sp 31	1.5	21	0	5.61249
unknown trissocyclid group B sp 5	0.285714	2	0	0.61125
unknown trissocyclid group B sp 7	0.357143	1	0	0.497245
unknown trissocyclid group C sp 2	0.0714286	1	0	0.267261
unknown trissocyclid group C sp 3	0.285714	1	0	0.468807
unknown trissocyclid group C sp 4	0.785714	11	0	2.93987
Valkyria pukapuka	0.142857	1	0	0.363137
Zygocircus piscicaudatus	4.21429	17	0	5.71339
Zygocircus productus	37	66	3	19.8223
