# Supplementary material for: Marine plankton show threshold extinction response to Neogene climate change
Source: Nat Commun. 2020 Oct 22;11:5069. doi: 10.1038/s41467-020-18879-7 (PMC7582175; doi:10.1038/s41467-020-18879-7)
Supplement: Supplementary file 9 — Supplementary Data 5 [file 41467_2020_18879_MOESM9_ESM.xlsx]

## Sheet: SO results
Sample age (Ma)	Within-sample species richness	Range-through species richness	Extrapolated species richness	Standard error on extrapolated richness	Sample coverage	Specimens at species-level	Time bin (Ma)	Equitability (J)
0.0392851	97	NA (same as within-sample)	102.571	4.243	0.9988	6679	0-0.5	0.5314
0.243918	113	134*	134.043	11.536	0.9972	7370	0.5-1	0.5803
0.299651	83	137*	107.996	15.102	0.9969	6518	1-1.5	0.5488
0.367573	96	154	112.959	9.689	0.9971	7348	1.5-2	0.5303
0.448098	89	161	109.247	12.751	0.9973	6790	2-2.5	0.4703
0.538416	93	187	105.498	8.456	0.9979	7018	2.5-3	0.4432
0.576399	115	193	153.222	19.301	0.9958	6903	3-3.5	0.5437
0.695861	94	197	149.117	37.326	0.997	7027	3.5-4	0.4892
1.02415	97	203	116.997	11.831	0.9973	7461	4-4.5	0.5833
1.07665	86	208	112.177	14.237	0.9959	5798	4.5-5	0.5671
1.35244	108	211	146.78	22.134	0.9968	7244	5-5.5	0.5779
1.68072	113	219	135.151	11.903	0.9967	7272	5.5-6	0.5779
1.91212	91	219	103.798	8.374	0.9977	7050	6-6.5	0.6091
2.00901	96	222	118.039	12.124	0.997	7547	6.5-7	0.6327
2.06373	93	225	141.279	27.2	0.9965	7357	7-7.5	0.5983
2.08842	91	227	113.559	13.904	0.9973	7043	7.5-8	0.5959
2.47886	106	238	144.888	18.172	0.9957	7653	8-8.5	0.6338
2.59578	101	240	139.887	18.172	0.9954	7155	8.5-9	0.7286
3.23048	107	242	133.032	13.222	0.9963	7309	9-9.5	0.6611
3.49215	125	243	154.385	16.598	0.9968	7181	9.5-10	0.6862
3.58734	104	243	119.123	8.426	0.9971	7638	10-10.5	0.7347
3.75563	105	245	139.317	16.443	0.9958	7310
3.81958	113	249	139.278	12.833	0.9962	7696
3.86887	102	253	130.121	13.527	0.9958	7170
3.88324	110	252	135.035	12.685	0.9964	7021
3.96035	115	255	144.405	15.194	0.9964	6908
4.03026	124	259	149.596	11.843	0.9954	6922
4.19591	127	261	151.297	12.293	0.9962	7097
4.27431	123	263	166.676	21.523	0.9957	7211
4.39614	125	266	139.398	7.702	0.9967	7378
4.46324	127	270	182.117	23.115	0.9942	7187
4.46805	133	273	157.297	12.293	0.9964	7568
4.49431	122	273	135.498	8.317	0.9976	7536
4.56763	137	274	225.487	45.34	0.995	6980
4.60632	115	281	131.529	9.007	0.9969	7409
4.64096	140	283	160.182	9.647	0.9963	7300
4.72456	134	288	187.992	24.916	0.9946	6700
4.74233	123	289	149.691	12.578	0.9964	8568
4.74819	123	290	170.279	20.91	0.995	7203
4.85094	158	294	190.814	13.968	0.9952	7915
4.90199	150	295	306.033	68.547	0.9925	7049
4.96539	118	298	161.194	19.362	0.9949	7084
5.03119	127	298	161.317	16.443	0.9956	6994
5.09942	131	302	154.358	11.355	0.9963	7826
6.34784	149	304	191.465	18.395	0.9953	8082
6.40781	143	311	191.885	21.862	0.9942	6396
6.45503	169	311	195.032	13.223	0.9967	8064
6.6694	169	315	207.277	17.242	0.9958	8320
6.94406	160	311	192.396	14.194	0.9952	7510
7.21763	138	312	179.106	17.285	0.9947	7203
7.32695	158	311	198.018	16.508	0.9944	7380
7.46847	140	310	160.629	10.189	0.9964	7745
7.92681	145	310	177.233	14.34	0.9953	7493
8.11825	175	315	203.17	12.282	0.9953	7691
8.33108	149	313	182.814	13.968	0.9948	7260
8.75425	159	318	179.629	10.189	0.9962	7397
8.8928	166	329	188.258	10.282	0.9952	6711
9.01165	163	330	197.611	16.926	0.9959	7395
9.29569	155	334	189.026	15.707	0.995	6651
9.31825	165	338	203.112	16.88	0.9946	6617
9.36062	181	344	219.2	15.713	0.9955	9120
9.61372	157	339	197.021	16.988	0.9945	7064
9.64953	172	339	216.174	16.979	0.9932	6953
9.80426	188	339	252.366	28.457	0.9945	7046
9.89452	179	339	202.778	11.492	0.9961	6977
10.1779	175	343	197.497	10.737	0.9955	6704
10.1782	192	341	210.38	9.607	0.9964	6991
10.2539	180	340	206.944	12.486	0.9955	7043
10.2777	169	338**	201.591	14.071	0.9948	7103
		*value is likely an underestimate due to edge effects of range-through operation
		**value is not subject to edge effect, as SO dataset extends back to 22 Ma
