# Supplementary material for: Marine plankton show threshold extinction response to Neogene climate change
Source: Nat Commun. 2020 Oct 22;11:5069. doi: 10.1038/s41467-020-18879-7 (PMC7582175; doi:10.1038/s41467-020-18879-7)
Supplement: Supplementary file 10 — Supplementary Data 6 [file 41467_2020_18879_MOESM10_ESM.xlsx]

## Sheet: SO species list
Species	Mean abundance	Maximum abundance	Minimum abundance	Abundance standard deviation
Acanthodesmia micropora	5.42029	51	0	8.63544
Acanthosphaera actinota	0.0434783	1	0	0.205425
Acanthosphaera insignis	0.347826	4	0	0.819363
Acrosphaera australis	29.1739	649	0	99.5998
Acrosphaera cuniculiauris	8.05797	168	0	28.5584
Acrosphaera cyrtodon	0.0144928	1	0	0.120386
Acrosphaera labrata	34.1884	550	0	95.66
Acrosphaera mercurius	4.30435	34	0	7.80517
Acrosphaera murrayana	10.942	452	0	56.7696
Actinomma arcadophorum	0.115942	2	0	0.438454
Actinomma boreale	1.15942	17	0	3.35902
Actinomma campilacantha	0.0144928	1	0	0.120386
Actinomma delicatulum	5.17391	72	0	13.1652
Actinomma eldredgei	0.0144928	1	0	0.120386
Actinomma golownini	0.0289855	1	0	0.168995
Actinomma leptoderma	12.3768	115	0	20.5047
Actinomma livae?	0.26087	7	0	0.964856
Actinomma magnifenestra	0.0289855	2	0	0.240772
Actinomma medianum	1.13043	28	0	4.48498
Actinomma popofskii	27.8551	500	0	63.9479
Actinomma telarania	0.0724638	1	0	0.261154
Actinomma? cochles	2.26087	30	0	4.47428
Actinomma? nigriniae	1.92754	37	0	5.24774
Amphimelissa? hibernifortuna	2.47826	22	0	4.58774
Amphiplecta acrostoma	1.28986	13	0	2.82375
Amphiplecta tripleura	0.927536	14	0	2.7025
Amphirhopalum ypsilon	0.0144928	1	0	0.120386
Amphymenium amphystylium	0.0144928	1	0	0.120386
Amphymenium challengerae	0.492754	9	0	1.71175
Anomalocantha dentata	0.26087	8	0	1.03827
Antarctissa ballista	34.5217	470	0	78.732
Antarctissa cylindrica	952.58	3302	0	1031.54
Antarctissa deflandrei	133.029	2206	0	391.363
Antarctissa denticulata	1205.67	3870	0	1054.36
Antarctissa evanida	15.8696	466	0	64.123
Antarctissa kjelli	0.0869565	5	0	0.612111
Antarctissa robusta	19.0435	261	0	45.1854
Antarctissa strelkovi	909.754	3516	0	979.906
Anthocyrtella callospima	0.0289855	1	0	0.168995
Anthocyrtella kruegeri	0.173913	6	0	0.766131
Anthocyrtidium ehrenbergi	1.85507	111	0	13.4397
Arachnocorallium calvata	0.797101	22	0	2.93348
Arachnocorallium cerebellum	18.6812	539	0	67.9133
Arachnocorallium stilla	2.05797	25	0	4.29392
Arachnocorallium? pyroensis	0.0144928	1	0	0.120386
Arachnocorys circumtexta	0.318841	4	0	0.757177
Arachnosphaera dichotoma	1.73913	24	0	3.60821
Archipilium macropus	1.26087	12	0	2.04833
Archipilium orthopterum	0.0289855	1	0	0.168995
Archiscenium quadrispinum	0.550725	8	0	1.47066
Artobotrys auriculaleporis	0.115942	5	0	0.653863
Artobotrys biaurita	0.0144928	1	0	0.120386
Artobotrys borealis	0.217391	10	0	1.33801
Artostrobus annulatus	46.1739	409	0	84.2491
Artostrobus joergenseni	2.44928	25	0	4.57145
Artostrobus pretabulatus	0.188406	4	0	0.67028
Artostrobus quadriporus	0.0434783	1	0	0.205425
Artostrobus? oganeae	0.202899	8	0	1.13215
Artostrobus? semazen	0.507246	13	0	2.10478
Botryopera chippewa	0.231884	4	0	0.750391
Botryopera piperata	0.869565	17	0	2.62294
Botryopera vavato	2.3913	44	0	6.47215
Botryopera? daleki	0.115942	4	0	0.556677
Botryopera? gibbera	1.98551	27	0	5.36737
Botryopyle cribosa	22.1014	472	0	79.8265
Botryopyle dionisii	0.782609	11	0	2.20207
Botryopyle? spA	1.15942	22	0	3.71255
Botryostrobus aquilonaris	2.68116	87	0	11.2361
Botryostrobus auritus/australis	37.8841	211	0	41.6743
Botryostrobus bramlettei	1.75362	24	0	4.8972
Botryostrobus exstructus	0.0434783	2	0	0.267603
Cadium bullatum	0.0724638	1	0	0.261154
Callimitra solocicribrata	0.0289855	1	0	0.168995
Cantharospyris platybursa	0.0289855	1	0	0.168995
Carpocanium pulchrum	8.52174	414	0	53.0113
Carposphaera subbotinae	0.0289855	1	0	0.168995
Carposphaera? annikae	1.27536	18	0	3.59282
Cenosphaera cristata	8.5942	32	0	7.42476
Cenosphaera elysia	0.217391	7	0	0.952853
Cenosphaera reticulata	0.391304	16	0	2.19771
Cenosphaera? spK	0.0144928	1	0	0.120386
Ceratocyrtis cantharoides	2.2029	27	0	4.19937
Ceratocyrtis cucullaris	0.434783	5	0	1.1817
Ceratocyrtis dolvenianus	0.681159	5	0	1.25432
Ceratocyrtis galeus	0.637681	15	0	2.10721
Ceratocyrtis histricosa	11.0725	72	0	14.7133
Ceratocyrtis mashae	4.01449	19	0	4.80347
Ceratocyrtis morawanensis	0.956522	18	0	3.17821
Ceratocyrtis robustus	0.550725	19	0	2.89795
Ceratocyrtis stoermeri	0.101449	3	0	0.518622
Ceratocyrtis? arthuri	0.318841	10	0	1.30037
Ceratocyrtis? ringisstola	0.0144928	1	0	0.120386
Ceratospyris borealis	0.0144928	1	0	0.120386
Ceratospyris clarki	0.289855	5	0	0.892805
Ceratospyris clinamen	0.0289855	1	0	0.168995
Chitascenium cranites	2.47826	19	0	3.47092
Circodiscus ellipticus	0.144928	2	0	0.429616
Cladococcus spI	0.304348	3	0	0.648626
Cladoscenium ancoratum	4.34783	37	0	6.64394
Cladoscenium tricolpium	1.5942	13	0	2.68064
Clathrocanium coarctatum	0.42029	13	0	1.91285
Clathrocorys murrayi	0.202899	3	0	0.608269
Clathrocorys? sugiyamai	2.85507	16	0	4.00836
Clathromitra pentacantha	1.01449	10	0	1.93644
Clathromitra pterophormis	0.623188	7	0	1.24972
Clathromitra? fulgureanubes	0.492754	4	0	1.06582
Clathromitra? lemi	0.15942	4	0	0.655815
Collosphaera macropora	0.202899	10	0	1.23169
Collosphaera reynoldsi	1.98551	36	0	4.93038
Collosphaera? pyloma	0.057971	2	0	0.291248
Collosphaerid spD	0.231884	3	0	0.621784
Conchellium capsula	0.318841	4	0	0.737499
Cornutella clathrata	4.28986	69	0	11.7337
Cornutella profunda	73.029	616	0	116.845
Corythomelissa horrida	2.53623	11	0	2.96836
Corythospyris fiscella	11.7101	207	0	28.2552
Corythospyris jubata	0.130435	7	0	0.856
Cryptolarnacium pauliani	0.130435	1	0	0.339248
Cycladophora bicornis	109.145	1226	1	196.658
Cycladophora campanula	0.101449	3	0	0.518622
Cycladophora conica	1.52174	21	0	3.23405
Cycladophora cornutoides	8.97101	73	0	15.1521
Cycladophora cosma	27.1304	337	0	61.7773
Cycladophora davisiana	38.6232	616	0	104.157
Cycladophora humerus	0.0434783	3	0	0.361158
Cycladophora pliocenica	97.1594	523	0	114.568
Cycladophora robusta	3.13043	54	0	9.92755
Cycladophora rosetta	0.0869565	4	0	0.506984
Cycladophora spongothorax	54.942	891	0	150.941
Cyrtocapsella robusta	0.057971	2	0	0.291248
Cyrtocapsella tetrapera	0.0144928	1	0	0.120386
Cyrtolagena laguncula	2.50725	20	0	3.66069
Cystophormis ob	1.56522	20	0	3.8748
Cystophormis petrushevskayae	13.2899	376	0	48.3112
Dendrospyris haysi	83.2464	839	0	143.01
Dendrospyris megalocephalis	4.2029	117	0	16.1715
Dendrospyris rhodospyroides	34.058	558	0	115.666
Dendrospyris? jobstae	3.92754	60	0	11.5788
Dendrospyris? sakaii	3.49275	65	0	10.2076
Desmospyris spongiosa	77.0725	654	0	155.12
Desmospyris? spH cf D.spongiosa	0.391304	11	0	1.58316
Diartus hughesi	0.347826	23	0	2.76972
Dictyocoryne profunda	1.85507	64	0	8.236
Dictyocoryne truncatum	4.43478	125	0	18.1209
Dictyophimus archipilium	1.46377	23	0	4.15713
Dictyophimus crisiae	1.37681	7	0	1.66364
Dictyophimus hirundo	7.18841	54	0	11.1319
Dictyophimus macropterus	3.3913	34	0	7.13982
Dictyophimus splendens	0.0724638	2	0	0.356405
Dictyophimus? planctonis	30.4638	121	0	29.841
Didymocyrtis laticonus	0.362319	18	0	2.19606
Didymocyrtis violina	0.347826	12	0	1.94654
Dimelissa thoracites	2.65217	18	0	4.63943
Dipylissa bensoni	1.11594	9	0	2.02583
Dorcadospyris alata	0.0144928	1	0	0.120386
Dorcadospyris kennetti	0.318841	4	0	0.813358
Druppatractus hastatus	3.42029	36	0	7.34328
Druppatractus irregularis	17.4928	96	0	21.83
Drymosphaera? pseudosagenoscena	0.0144928	1	0	0.120386
Drymyomma elegans	1.26087	18	0	3.03243
Dumetum rectum	0.057971	2	0	0.291248
Echinomma sphaerechinus	2.4058	31	0	4.53197
Enneaphormis rotula	3.31884	24	0	4.62885
Enneaphormis tippula	0.0144928	1	0	0.120386
Eucyrtidium acuminatum	3.5942	70	0	9.92223
Eucyrtidium calvertense	39.3333	294	0	54.9502
Eucyrtidium cienkowskii	12.2174	96	0	19.2093
Eucyrtidium inflatum	8.76812	99	0	18.1757
Eucyrtidium pseudoinflatum	7.53623	64	0	13.2305
Eucyrtidium teuscheri	4.78261	35	0	5.53297
Euscenarium funakawai	0.0289855	1	0	0.168995
Euscenarium joergenseni	6	83	0	13.324
Excentrodiscus japonicus	1.50725	25	0	4.13245
Excentrodiscus planangulus	0.0144928	1	0	0.120386
Excentrosphaerella sphaeroconcha	0.0144928	1	0	0.120386
Genetrix petrushevskayae	0.0144928	1	0	0.120386
Giraffospyris circumflexa	0.057971	3	0	0.37901
Gondwanaria campanulaeformis	1.37681	10	0	1.79133
Gondwanaria clarae	0.0724638	3	0	0.431101
Gondwanaria cylindrica	2.27536	13	0	2.75939
Gondwanaria deflandrei	3.76812	107	0	13.0757
Gondwanaria japonica	0.594203	13	0	1.9876
Gondwanaria reschetnjakae	0.753623	5	0	1.22961
Gonosphaera primordialis	0.101449	6	0	0.73053
Gorgospyris quinquespine	0.0144928	1	0	0.120386
Haeckeliella hederacia	0.0144928	1	0	0.120386
Haeckeliella inconstans	0.26087	5	0	0.798015
Haliometta miocenica	0.927536	29	0	4.29541
Haliomma macrodoras	0.275362	4	0	0.72526
Heliodiscus asteriscus	0.492754	10	0	1.50121
Helisoma dispar	2.98551	21	0	4.47047
Helotholus haysi	3.49275	197	0	23.6871
Helotholus praevema	218.696	2429	0	521.648
Helotholus vema	80.5217	1053	0	183.672
Hexacontium enthacanthum	5.92754	53	0	9.9533
Hexacontium laevigatum	0.0289855	1	0	0.168995
Hexacontium pachydermum	7.10145	74	0	11.4611
Hexacontium? cooki	0.478261	33	0	3.97273
Hexalonche aristarchi	0.405797	8	0	1.16718
Hexalonche philosophica	18.2754	159	0	27.0386
Hexalonche spG aff H.philosophica	0.26087	7	0	1.14599
Hexalonche? spJ	0.0289855	1	0	0.168995
Hexapyle dodecantha	72.0435	636	7	91.8024
Hexastylus triaxonius	0.0144928	1	0	0.120386
Joergensenium appolo	4.69565	75	0	9.32786
Joergensenium pseudodictyocha	0.115942	2	0	0.403522
Lamprocyclas aegles	9.23188	432	0	56.574
Lamprocyclas hannai	0.115942	1	0	0.322501
Lamprocyclas maritalis	0.144928	5	0	0.772227
Lamprocyclas? spE	0.0869565	5	0	0.612111
Lampromitra dodecaster	3.53623	17	0	4.0605
Lampromitra huxleyi	0.0144928	1	0	0.120386
Lampromitra quadricuspis	1.95652	12	0	3.14565
Lampromitra spE	0.101449	7	0	0.842701
Lamprotripus mawsoni	0.0869565	1	0	0.283836
Larcopyle augusti	2.2029	61	0	8.9518
Larcopyle buetschlii	14.913	68	0	15.2679
Larcopyle eccentricum	0.275362	8	0	1.14896
Larcopyle faustae	12.2464	97	0	16.016
Larcopyle hayesi	29.2319	291	0	56.2249
Larcopyle labyrinthusa	22.2754	112	0	22.7214
Larcopyle nebulum	0.869565	14	0	2.33838
Larcopyle peregrinator	4.08696	97	0	14.3606
Larcopyle polyacantha amplissima	15.3623	374	0	50.5671
Larcopyle polyacantha polyacantha	89.2464	451	0	88.5736
Larcopyle polyacantha titan	22.9565	383	0	54.5075
Larcopyle pylomaticus	42.029	296	0	55.3826
Larcopyle titan	12.1449	141	0	21.7237
Larcopyle weddelium	114.87	535	0	122.64
Larcospira moschkovskii	8.28986	53	0	11.0654
Larcospira quadrangula	0.144928	2	0	0.429616
Liosphaera antarctica	0.173913	2	0	0.483751
Lipmanella dictyoceras	0.188406	3	0	0.575872
Liriospyris elevata	0.0144928	1	0	0.120386
Liriospyris mutuaria	0.0289855	1	0	0.168995
Litharachnium tentorium	3.86957	35	0	5.71096
Lithelius minor	5.56522	59	0	8.71354
Lithelius nautiloides	21.2754	117	0	28.2806
Lithomelissa brevispicula	0.130435	4	0	0.566544
Lithomelissa cheni	0.0434783	1	0	0.205425
Lithomelissa ehrenbergi	0.318841	14	0	1.71921
Lithomelissa kozoi	1.63768	22	0	4.07637
Lithomelissa mitra	0.0144928	1	0	0.120386
Lithomelissa setosa	53.7536	939	0	166.467
Lithomelissa sp11	1.05797	24	0	3.53921
Lithomelissa sphaerocephalis	0.0869565	5	0	0.612111
Lithomelissa stigi	41.8696	1195	0	167.299
Lithomelissa tricornis	6.30435	44	0	9.27569
Lithomelissa vespa	0.826087	12	0	2.60631
Lithostrobus hexagonalis	0.144928	3	0	0.493349
Lonchosphaera shackletoni	0.0869565	3	0	0.445208
Lonchosphaera spicata	6.6087	37	0	8.31055
Lonchosphaera suzukii	1.31884	10	0	2.32311
Lophocorys polyacantha	0.0289855	1	0	0.168995
Lophocyrtis milowi	0.0144928	1	0	0.120386
Lophophaena amictoria	1.18841	27	0	3.98628
Lophophaena clevei	0.637681	6	0	1.20013
Lophophaena kamikurii	2.15942	59	0	8.10705
Lophophaena leberu	0.0144928	1	0	0.120386
Lophophaena macrencephala	2.11594	58	0	8.05959
Lophophaena nadezdae	21.1014	826	0	107.039
Lophophaena pileata	0.0289855	1	0	0.168995
Lophophaena simplex	1.57971	29	0	5.07707
Lophophaena thaumasia	0.0289855	1	0	0.168995
Lophophaena undulatum	0.0869565	2	0	0.373345
Lophophaena witjazii	0.0289855	1	0	0.168995
Lophophaena? globeacuculla	0.913043	23	0	3.14708
Lophophaena? neuma	0.057971	2	0	0.33799
Lophospyris pentagona	2.37681	16	0	3.72235
Lychnocanium conica	4.82609	82	0	13.7284
Lychnocanium grande	107.71	1236	0	232.705
Lychnocanium spB	0.0144928	1	0	0.120386
Lychnocanium sphaerothorax	0.0289855	1	0	0.168995
Mitrocalpis aranaefera	0.536232	13	0	2.01158
Neosemantis bjoerklundi mimicus	0.0869565	3	0	0.445208
Neosemantis distephanus	0.318841	15	0	1.82703
Neosemantis hofferti	0.405797	8	0	1.35385
Octopyle stenozona	3.18841	31	0	5.28114
Orodapis? ferrealuma	16.1449	70	0	13.7534
Oroscena carolae	0.463768	5	0	0.932733
Pentactinosphaera codonia	15.4203	257	0	46.8917
Pentactinosphaera hokurikuensis	0.42029	5	0	1.10355
Pentapylonium implicatum	0.971014	10	0	1.54321
Periarachnium periplectum	0.391304	4	0	0.771122
Perichlamydium praetextum	14.3768	83	0	18.5537
Peridium longispinum	9.68116	82	0	15.0621
Peridium tortonianicum	1.14493	43	0	5.95887
Peripyramis circumtexta	7.30435	54	0	8.60968
Phormacantha garbela	0.0434783	3	0	0.361158
Phormacantha hystrix	0.507246	6	0	1.2322
Phormospyris loliguncula	0.637681	17	0	2.36376
Phormospyris punnulis	4.94203	95	0	14.259
Phormospyris scaphipes	0.130435	2	0	0.380133
Phormostichoartus ashbyi	7.02899	153	0	24.9841
Phormostichoartus corbula	3.05797	54	0	10.3851
Phormostichoartus fistula	0.811594	15	0	2.2705
Phormostichoartus furcaspiculata	5.31884	100	0	18.9632
Phormostichoartus pitomorphus	2.53623	31	0	6.2393
Phorticium clevei	230.116	2331	3	390.008
Plagiacantha panarium	2.26087	82	0	10.4003
Plagoniid sp8	0.0289855	1	0	0.168995
Plagoniid spP	0.144928	6	0	0.772227
Plannapus hornibrooki	0.768116	22	0	3.40478
Plannapus mauricei	5.08696	66	0	11.2626
Plannapus microcephalus	0.0144928	1	0	0.120386
Plannapus papillosus	3.17391	50	0	7.5692
Plannapus? uburex	0.550725	27	0	3.28336
Platybursa harpoi	2.21739	51	0	9.56383
Plectacantha cresmatoplegma	0.144928	10	0	1.20386
Plectacantha oikiskos	0.84058	5	0	1.42068
Plectagonidium deflandrei	0.130435	3	0	0.450916
Plectopyramis dodecumma	1.92754	15	0	2.48714
Porospathis holostoma	0.0434783	1	0	0.205425
Protocystis micropelecus	0.130435	2	0	0.417029
Protocystis tritonis	0.0144928	1	0	0.120386
Protoscenium pantarhei	1.92754	22	0	3.77811
Protoscenium simplex	0.507246	14	0	1.98245
Protoscenium? sp18	0.681159	17	0	2.44042
Pseudocubus obeliscus	4.30435	79	0	10.5081
Pseudocubus warreni	0.144928	3	0	0.522307
Pseudodictyophimus gracillipes	31.5217	163	1	29.5045
Pseudodictyophimus ignatius	2.30435	22	0	4.03406
Pseudodictyophimus platycephalus	3.69565	24	0	4.23676
Pseudodictyophimus tanythorax	21.4783	333	0	53.7033
Pterocanium charybdeum trilobum	3.53623	79	0	10.451
Pterocanium korotnevi	1.46377	33	0	5.06017
Pterocanium praetextum eucolpium	1.46377	62	0	8.17741
Pterocanium praetextum praetextum	0.115942	3	0	0.556677
Pterocanium prismaticum	0.0144928	1	0	0.120386
Pterocorys clausus	3.37681	114	0	17.3393
Rhizoplegma boreale	0.188406	4	0	0.575872
Rhizosphaera antarctica	35.8406	512	0	83.7738
Rhizosphaera holtedahli	0.695652	10	0	1.78478
Saccospyris antarctica	78.4783	601	0	107.935
Saccospyris conithorax	12.942	117	0	24.5949
Saccospyris praeantarctica	74.8116	648	0	146.637
Saccospyris? victoria	0.768116	12	0	2.25666
Saturnalis circularis	1.84058	19	0	3.42406
Schizodiscus favus	0.246377	4	0	0.774707
Schizodiscus spatangus	0.0434783	2	0	0.267603
Sethoconus tabulatus	2.33333	18	0	3.19773
Siphocampe acephala	0.0289855	1	0	0.168995
Siphocampe arachnea	45.3768	310	0	68.8015
Siphonosphaera magnisphaera	0.927536	19	0	3.3708
Siphonosphaera vesuvius	16.087	277	0	51.5169
Siphostichoartus corona	0.0144928	1	0	0.120386
Siphostichoartus jahnae	1.21739	24	0	3.4593
Sphaeropyle antarctica	6.26087	97	0	17.3609
Sphaeropyle langii	2.28986	44	0	6.46962
Sphaeropyle robusta	21.9855	92	0	20.0869
Sphaerozoum punctatum	1.08696	13	0	2.2864
Spirocyrtis subscalaris	0.0434783	2	0	0.267603
Spirocyrtis? hollisi	0.115942	1	0	0.322501
Spongaster cruciferus	0.0144928	1	0	0.120386
Spongaster tetras	0.188406	7	0	0.974308
Spongodiscid spA	1.49275	31	0	4.07872
Spongodiscid spH	4.98551	70	0	10.272
Spongodiscus craticulatus	173.377	673	5	148.644
Spongodiscus osculosus	155	463	8	115.378
Spongoplegma dentifrangibula	11.9275	219	0	34.3346
Spongoplegma variabile	13.087	146	0	22.4969
Spongotrochus glacialis	31.9565	237	0	43.9757
Stauroxiphos communis	31.1014	470	0	81.8225
Stichocorys peregrina	48.2754	832	0	166.583
Stichopilium bicorne	0.666667	11	0	1.57804
Stichopilium variabile	0.449275	8	0	1.16992
Streblacantha circumtexta	1.15942	62	0	7.49436
Stylacontarium acquilonius	0.710145	8	0	1.70726
Stylatractus neptunus	18.029	114	1	22.2188
Stylatractus santaennae	10.7391	81	0	20.1849
Stylatractus universus	44.2319	564	0	100.887
Stylochlamydium venustum	29.913	240	0	46.8473
Stylodictya aculeata	2.56522	10	0	2.69792
Stylodictya ocellata	0.405797	8	0	1.17972
Stylodictya validispina	79.1449	331	13	63.0407
Stylosphaera angelina	5.63768	71	0	10.8654
Stylosphaera minor	0.101449	4	0	0.597665
Styptosphaera spongiacea	0.057971	1	0	0.235401
Syscioscenium? wabisabi	2.26087	26	0	5.28776
Tetraplecta pinigera	0.753623	13	0	1.99563
Tetrapyle octacantha	36.9565	244	0	38.8808
Tetraspyris tetracorethra	0.0144928	1	0	0.120386
Thecosphaera inermis	1.31884	26	0	3.2607
Thecosphaera japonica	83.7246	396	1	88.9721
Thecosphaera miocenica	0.42029	6	0	1.1808
Thecosphaera pseudojaponica	3.10145	59	0	8.12973
Thecosphaera sanfilippoae	0.0144928	1	0	0.120386
Theocorys redondoensis	1.36232	12	0	2.54934
Theocorys veneris	0.173913	4	0	0.640692
Theocorythium trachelium	0.0289855	1	0	0.168995
Tholospyris cortinisca	0.0289855	2	0	0.240772
Tholospyris gephyristes	1.73913	11	0	2.368
Thyrsocyrtis clausa	0.0144928	1	0	0.120386
Triceraspyris antarctica	29.4348	286	0	67.7366
Triceraspyris coronata	92.971	1041	0	236.981
Triospyrid spC	0.0144928	1	0	0.120386
Tripophaenoscenium laimingi	0.710145	20	0	2.61838
Trisulcus nanus	12.1304	78	0	15.122
Trisulcus triacanthus	0.26087	14	0	1.74602
Velicucullus altus	17.4928	80	0	20.0922
Velicucullus oddgurneri	1.65217	14	0	2.50779
